# Supplementary material for: Brazilian norms for the Bank of Standardized Stimuli (BOSS)
Source: PLoS One. 2019 Nov 11;14(11):e0224973. doi: 10.1371/journal.pone.0224973 (PMC6844476; doi:10.1371/journal.pone.0224973)
Supplement: S1 Table — (XLSX) [file pone.0224973.s001.xlsx]

## Sheet: Stimulus specific norms
S1 BOSS (2010) ID	Filename	Mean familiarity	Mean visual complexity	Modal name agreement	H value	DKO/DKN/TOT/Empty responses (%)**	Frequency of empty responses (UFMG)	Frequency of TOT responses (UNB and UFJF)	Frequency of DKN responses (UNB and UFJF)	Frequency of DKO responses (UNB and UFJF)	Frequency of empty responses (UNB and UFJF)
1	50dollarsbill	3.67692	2.46154	0.46875	2.64858	0.0153846	1	0	0	0	0
2	alarmclock	3.76923	2.86154	0.388889	2.25776	0.169231	2	1	4	4	0
3	almonds	3.75385	2.21538	0.52	2.12466	0.230769	7	0	4	4	0
4	antenna	3.98462	2.43077	0.754386	1.03669	0.123077	3	1	2	2	0
5	apple07	4.89231	1.41538	1	0	0	0	0	0	0	0
6	ashtray01	4	1.95385	0.793103	1.44274	0.107692	1	2	2	2	0
7	asparagus	2.53846	2.26154	0.5	2.5479	0.661538	22	2	13	6	0
8	avocado	3.52308	1.84615	0.909091	0.621315	0.323077	13	0	2	6	0
9	axe	4.29231	1.73846	0.936508	0.468138	0.0307692	2	0	0	0	0
10	babybottle	4.26154	2.03077	0.181818	3.34851	0.153846	2	1	7	0	0
11	babyseat	2.93846	2.13846	0.333333	2.88572	0.261538	2	1	3	11	0
12	backpack01a	4.8	2.44615	0.9375	0.43104	0.0153846	0	1	0	0	0
13	bag	4.49231	2.21538	0.444444	2.62235	0.0307692	0	1	1	0	0
14	bagel	3.63077	2.33846	0.416667	2.59991	0.0769231	1	0	3	1	0
15	ball02	3.98462	1.50769	0.894737	0.722474	0.123077	3	0	0	5	0
16	balloon01b	4.78462	1.46154	0.78125	1.19215	0.0153846	1	0	0	0	0
17	banana	4.90769	1.36923	1	0	0.0153846	0	0	0	0	0
18	bandage	2.18462	2.55385	0.333333	2.86383	0.723077	24	0	3	20	0
19	bandaid01	4.01538	1.93846	0.788462	1.25487	0.2	6	1	0	6	0
20	baseball01a	4.04615	1.95385	0.730159	1.21319	0.0307692	0	1	0	0	0
21	bastingbrush	3.93846	1.93846	0.470588	2.55932	0.215385	3	0	4	7	0
22	battery02b	4.73846	1.96923	0.90625	0.509804	0.0153846	0	0	0	1	0
23	beermug01a	4.73846	1.90769	0.4	2.31132	0	0	0	0	0	0
24	belt02a	4.90769	1.47692	0.984375	0.116115	0.0153846	0	0	0	0	0
25	bib	4.16923	1.73846	0.890625	0.699537	0.0153846	0	1	0	0	0
26	bikehelmet	4.47692	2.26154	0.738462	0.829059	0	0	0	0	0	0
27	binder03b	4.44615	1.95385	0.745763	1.44423	0.0923077	0	3	2	1	0
28	binoculars01b	4.49231	2.50769	1	0	0.0153846	1	0	0	0	0
29	birdie	4.01538	2.46154	0.946429	0.301379	0.138462	4	2	2	1	0
30	blackberry	3.53846	2.03077	0.716981	1.36148	0.184615	3	1	2	5	0
31	bleachbottle	4.38462	1.69231	0.413793	2.89932	0.107692	1	0	6	0	0
32	blueberry01	2.2	2.29231	0.333333	2.37165	0.630769	21	0	1	19	0
33	book01b	4.89231	1.53846	0.734375	1.12367	0.0153846	0	0	0	1	0
34	boot02b	4.75385	1.66154	0.953846	0.342981	0	0	0	0	0	0
35	bottlecap	4.84615	1.49231	0.507692	1.19665	0	0	0	0	0	0
36	bottleopener01	4.27692	2.07692	0.568966	1.48561	0.107692	1	1	0	4	0
37	bow02b	4.23077	2.52308	0.229508	3.2923	0.0615385	0	2	2	0	0
38	bow04	4.52308	1.64615	0.666667	1.83693	0.0307692	0	0	0	0	0
39	bowl01	4.70769	1.56923	0.377049	2.76828	0.0615385	1	1	1	1	0
40	bowl02	3.58462	1.90769	0.259259	3.13912	0.169231	1	0	3	7	0
41	box01	4.52308	1.92308	0.78125	1.49699	0.0153846	1	0	0	0	0
42	boxcutter03a	4.67692	2.23077	0.931034	0.418001	0.107692	4	3	0	0	0
43	bracelet01	3.87692	1.95385	0.931034	0.4655	0.107692	2	0	0	5	0
44	bracelet04	3.70769	2.07692	0.431034	2.37847	0.107692	5	1	0	2	0
45	bracket01	3.35385	2.24615	0.380952	2.9278	0.676923	19	4	13	7	0
46	branch02	4.53846	1.61538	0.693548	1.38266	0.0461538	0	1	0	1	0
47	bread	4.89231	1.6	0.8	1.0771	0	0	0	0	0	0
48	brick	3.64615	1.84615	0.473684	2.63293	0.123077	4	0	2	2	0
49	broccoli01a	4.61538	1.86154	0.968254	0.203074	0.0307692	1	1	0	0	0
50	brooch	2.33846	3.18462	0.558824	2.19863	0.476923	10	0	2	19	0
51	broom	4.8	1.58462	0.938462	0.383447	0	0	0	0	0	0
52	brush05b	4.47692	2.06154	0.655172	1.93064	0.107692	2	1	3	1	0
53	brusselssprout	3.95385	2.2	0.28	2.93418	0.230769	9	3	2	4	1
54	bubbleblower	4.58462	1.90769	0.478261	2.87663	0.292308	0	10	10	0	0
55	bucket01a	4.29231	1.67692	0.890625	0.742582	0.0153846	0	0	1	0	0
56	bungeecord02	3.18462	2.46154	0.37037	2.80196	0.584615	16	1	11	10	0
57	butterdish	3.26154	2.04615	0.3	3.46408	0.538462	13	1	13	8	0
58	button01	4.81538	1.41538	0.953125	0.316016	0.0153846	0	0	0	1	0
59	cabbage	4.16923	2.03077	0.62069	1.51113	0.107692	2	1	3	1	0
60	cable01	4.58462	2.38462	0.482759	2.37467	0.107692	2	2	3	0	0
61	cable04	4.56923	2.29231	0.393443	2.39715	0.0615385	0	0	4	0	0
62	calculator01	4.83077	2.4	0.984615	0.114676	0	0	0	0	0	0
63	camera01a	4.6	2.90769	0.4	1.92555	0	0	0	0	0	0
64	cameracase01a	3.46154	2.67692	0.195652	3.67138	0.292308	4	0	9	6	0
65	candle01	4.67692	1.53846	0.96875	0.231872	0.0153846	1	0	0	0	0
66	candle08b	4.75385	1.52308	0.953846	0.312211	0	0	0	0	0	0
67	candleholder01	3.55385	2.46154	0.659091	1.5026	0.323077	11	1	2	7	0
68	candy	4.84615	1.61538	0.723077	1.18593	0	0	0	0	0	0
69	cane	4.06154	1.67692	0.951613	0.356197	0.0461538	1	1	0	1	0
70	cantaloupe	2.30769	2.53846	0.52	2.23963	0.615385	19	0	5	16	0
71	cap01a	4.75385	1.69231	1	0	0	0	0	0	0	0
72	cardboardbox	4.6	1.44615	0.609375	1.38642	0.0153846	0	0	0	0	0
73	carkeys	4.6	2.18462	0.492308	1.87239	0	0	0	0	0	0
74	carrot	4.89231	1.49231	1	0	0	0	0	0	0	0
75	cassettetape01a	4.44615	2.38462	0.539683	1.54846	0.0307692	0	0	2	0	0
76	cauliflower	4.49231	1.78462	0.904762	0.548954	0.0307692	1	0	1	0	0
77	caulking	2.55385	2.53846	0.521739	2.21836	0.646154	21	0	6	15	0
78	CD	4.95385	1.70769	0.984375	0.116115	0.0153846	1	0	0	0	0
79	celery	2.86154	2.52308	0.225806	3.16304	0.523077	15	0	6	13	0
80	cell phone	4.83077	2.49231	0.969231	0.198235	0	0	0	0	0	0
81	chain	4.21538	1.81538	1	0	0.0307692	0	1	0	1	0
82	chair	4.83077	2.01538	0.676923	1.4069	0	0	0	0	0	0
83	chalk	4.38462	1.56923	0.777778	1.12569	0.0307692	1	0	0	1	0
84	chalkboard	4.50769	1.56923	0.396825	2.19076	0.0307692	1	0	1	0	0
85	chalkboarderaser	3.27692	2.29231	0.666667	1.63378	0.307692	13	1	0	6	0
86	champagne	4.38462	2.04615	0.71875	1.36386	0.0153846	0	0	1	0	0
87	cheese	4.70769	1.69231	0.9375	0.46229	0.0153846	0	0	1	0	0
88	cherries	3.33846	1.98462	0.822222	1.11964	0.307692	10	3	2	5	0
89	chessboard	4.6	2.73846	0.476923	1.63359	0	0	0	0	0	0
90	chisel02b	3.09231	2.2	0.275862	3.24574	0.553846	17	1	12	5	0
91	christmasball	4.63077	1.55385	0.603175	1.1604	0.0307692	0	1	1	0	0
92	cigarette	4.50769	1.70769	0.984615	0.114676	0	0	0	0	0	0
93	circuitboard	3.33846	3.76923	0.3	3.62757	0.384615	7	2	9	7	0
94	clamp	2.73846	2.98462	0.230769	3.02699	0.8	27	3	13	9	0
95	clipboard	4.35385	1.78462	0.909091	0.614218	0.153846	4	2	3	1	0
96	clock01a	4.84615	1.92308	0.859375	0.69334	0.0153846	0	0	0	0	0
97	clock05	4.13846	2.86154	0.9375	0.43104	0.0153846	0	0	1	0	0
98	clothespin03b	4.87692	1.64615	0.390625	2.0254	0.0153846	0	1	0	0	0
99	coconut	4.29231	1.92308	0.935484	0.397458	0.0461538	3	0	0	0	0
100	coffeebeans	4.24615	1.86154	0.566667	1.51669	0.0769231	3	1	0	1	0
101	coffeepot03a	4.2	2.10769	0.339623	2.96905	0.184615	2	6	4	0	0
102	coins01b	4.87692	1.73846	1	0	0	0	0	0	0	0
103	comb02a	4.87692	1.30769	0.938462	0.333522	0	0	0	0	0	0
104	compactpowder	4.38462	1.98462	0.6	1.80397	0.0769231	0	3	2	0	0
105	computermouse06	4.95385	1.86154	1	0	0	0	0	0	0	0
106	condom	4.61538	1.63077	0.769231	0.945949	0	0	0	0	0	0
107	cookie	3.98462	1.89231	0.534483	1.51854	0.107692	0	1	2	3	0
108	cookiecutter	3.89231	1.93846	0.45283	2.31671	0.184615	1	1	6	4	0
109	cooler	4.53846	2.13846	0.462963	1.93421	0.169231	4	5	2	0	0
110	corkscrew03a	4.44615	1.96923	0.537037	2.0584	0.169231	2	4	5	0	0
111	cottonpad	3.61538	1.96923	0.651163	1.9352	0.338462	9	2	1	10	0
112	cracker02	4.84615	1.66154	0.492308	2.29886	0	0	0	0	0	0
113	crayon	4.76923	1.47692	0.892308	0.672169	0	0	0	0	0	0
114	croissant	4.15385	2.10769	0.642857	2.23383	0.138462	0	3	4	0	1
115	crumpledpaper	4.33846	2.13846	0.435484	1.98142	0.0461538	3	0	0	0	0
116	cucumber	4.43077	1.53846	0.949153	0.336679	0.0923077	2	1	1	2	0
117	cup01	4.8	1.38462	0.723077	0.936944	0	0	0	0	0	0
118	cuttingboard	3.73846	1.83077	0.533333	2.43299	0.307692	9	1	4	6	0
119	dentalfloss03b	4.83077	1.66154	0.969231	0.198235	0	0	0	0	0	0
120	deodorant02a	2.89231	2.33846	0.5625	2.22912	0.507692	15	0	2	16	0
121	diaper01c	4.58462	1.93846	0.723077	1.27098	0	0	0	0	0	0
122	dice05a	4.89231	1.61538	1	0	0	0	0	0	0	0
123	dishsoap	4.44615	2	0.754098	1.49879	0.0615385	2	0	0	1	0
124	diskette02a	4.33846	2.13846	1	0	0.0461538	2	0	1	0	0
125	divider02	4.10769	1.53846	0.310345	3.36515	0.107692	2	1	1	3	0
126	doll	4.55385	2.26154	0.969231	0.229004	0	0	0	0	0	0
127	doorlock	3.21538	3.09231	0.604167	1.65463	0.261538	10	0	3	4	0
128	drill01b	4.38462	2.63077	0.890625	0.562742	0.0153846	0	1	0	0	0
129	drillbit03a	3.52308	2.33846	0.547619	2.40299	0.353846	10	0	5	6	0
130	dropper	4.29231	2.10769	0.839286	0.989131	0.138462	1	1	0	0	0
131	drum	3.4	3.01538	0.854545	0.875531	0.153846	0	1	5	4	0
132	dustpan	4.8	1.46154	0.523077	1.5136	0	0	0	0	0	0
133	earrings01	3.81538	2.10769	0.981481	0.13304	0.169231	5	0	0	6	0
134	eggplant	4.64615	1.46154	0.983871	0.119116	0.0461538	3	0	0	0	0
135	electricrazor	4.26154	2.43077	0.491228	1.87246	0.123077	4	0	4	0	0
136	endive	2.72308	2.15385	0.16	3.67327	0.615385	20	1	6	13	0
137	englishmuffin	3.67692	2.15385	0.696429	1.8852	0.138462	2	0	0	0	0
138	envelope03a	4.83077	1.29231	0.846154	0.768759	0	0	0	0	0	0
139	eraser	4.84615	1.50769	0.984615	0.114676	0	0	0	0	0	0
140	exercisebench	3.6	2.33846	0.210526	4.01754	0.415385	8	3	14	2	0
141	extensioncord	4	2.30769	0.545455	2.18108	0.153846	3	1	2	4	0
142	eyedrops	3.8	2.21538	0.227273	3.40401	0.323077	5	3	9	4	0
143	fan	4.86154	2.10769	1	0	0	0	0	0	0	0
144	feather03a	4.66154	1.6	1	0	0.0153846	0	0	0	0	0
145	filmroll	4.2	2.36923	0.321429	3.3756	0.138462	1	3	4	1	0
146	fireextinguisher	3.26154	2.58462	0.782609	1.2708	0.292308	7	0	3	9	0
147	fishinghook03	3.23077	2.35385	0.634615	1.7544	0.2	4	1	2	6	0
148	flashlight02b	4.81538	2.09231	1	0	0	0	0	0	0	0
149	flask	3.83077	2.32308	0.355556	3.59164	0.307692	3	5	10	2	0
150	flyswatter	3.32308	2.23077	0.634146	1.99606	0.369231	8	0	9	7	0
151	folder03a*	-	-	-	-	-	-	-	-	-	-
152	folder04	3.87692	1.53846	0.754717	1.53194	0.184615	1	0	4	6	0
153	fonduefork	3.50769	1.96923	0.216216	3.23595	0.430769	5	6	11	6	0
154	foodprocessor	3.92308	2.86154	0.352941	2.71865	0.215385	7	1	4	2	0
155	fork03c	4.92308	1.47692	1	0	0	0	0	0	0	0
156	fork07b	3.90769	1.70769	0.673469	1.81931	0.246154	3	1	5	7	0
157	fountainpen	4.09231	2.07692	0.596491	1.50902	0.123077	2	3	2	1	0
158	fryingpan02a	4.87692	1.53846	0.907692	0.559661	0	0	0	0	0	0
159	gamepiece	3.03077	2.23077	0.375	3.15999	0.384615	10	0	1	14	0
160	garlic01a	4.84615	1.76923	0.846154	0.730448	0	0	0	0	0	0
161	garlicpress02a	3.89231	2.36923	0.510204	2.4953	0.246154	7	2	3	4	0
162	giftbag01a	4.83077	1.50769	0.676923	1.681	0	0	0	0	0	0
163	ginger	4.15385	2.01538	0.807692	1.26818	0.2	4	4	3	2	0
164	glass02a	4.70769	1.21538	0.68254	1.57437	0.0307692	1	0	1	0	0
165	glasses01a	4.73846	1.89231	0.892308	0.492916	0	0	0	0	0	0
166	glassmop	3.75385	1.81538	0.472727	2.0384	0.153846	2	1	2	4	0
167	globe	4.58462	2.47692	0.730159	0.92833	0.0307692	0	2	0	0	0
168	gluestick	4.75385	1.84615	0.723077	0.936944	0	0	0	0	0	0
169	gluetube	3.72308	2.21538	0.44898	2.63292	0.246154	5	1	4	6	0
170	grapes01	4.86154	1.61538	0.876923	0.605041	0	0	0	0	0	0
171	grater01a	4.72308	2.07692	0.983871	0.119116	0.0461538	1	1	0	0	0
172	greenbeans01	3.61538	1.90769	0.755102	1.50237	0.246154	6	2	4	4	0
173	greenonion	3.04615	2.24615	0.236842	2.96718	0.415385	11	3	6	7	0
174	gum	4.6	2.16923	0.833333	1.12443	0.0769231	0	3	0	2	0
175	hairband	4.53846	1.78462	0.380952	2.33963	0.0307692	1	0	0	1	0
176	hairclip02	4.33846	2.07692	0.311475	2.71707	0.0615385	1	0	2	1	0
177	hairclip03	4.61538	1.73846	0.428571	2.26508	0.0307692	0	2	0	0	0
178	hairclipper	4.32308	2.50769	0.553571	2.06888	0.138462	2	3	3	1	0
179	hairdryer02a	4.66154	2.30769	0.523077	0.998463	0	0	0	0	0	0
180	hairpin	4.58462	1.33846	0.5	1.33734	0.0769231	1	12	1	0	0
181	hammer01	4.70769	1.76923	1	0	0.0153846	0	0	1	0	0
182	handbag02a	4.78462	1.67692	0.875	0.813019	0.0153846	1	0	0	0	0
183	handfan01b	4.30769	2.07692	0.984615	0.114676	0	0	0	0	0	0
184	hanger02a	4.96923	1.33846	0.984375	0.116115	0.0153846	0	1	0	0	0
185	hat03b	4.50769	1.81538	0.9375	0.387995	0.0153846	0	0	1	0	0
186	headphones02b	4.86154	2.21538	0.8	0.876574	0	0	0	0	0	0
187	highheelshoe01	4.58462	2.03077	0.446154	2.23556	0	0	0	0	0	0
188	highlighter02b	4.70769	1.66154	0.421875	2.62231	0.0153846	0	1	0	0	0
189	hikingshoe01	4.81538	2.03077	0.707692	1.53478	0	0	0	0	0	0
190	hinge	4.63077	2.24615	0.770833	1.24622	0.261538	8	0	8	0	0
191	holepunch02	3.44615	2.41538	0.522727	2.2035	0.323077	4	1	6	10	0
192	holepunch04	2.64615	2.64615	0.366667	2.32144	0.538462	11	1	5	17	0
193	honeydewmelon	4.10769	1.75385	1	0	0.138462	2	0	2	5	0
194	horsefigurine	3.93846	2.4	0.241379	3.68145	0.107692	0	2	3	2	0
195	hosenozzle	3.35385	2.66154	0.222222	3.63397	0.584615	12	2	16	8	0
196	hourglass	3.72308	2.61538	0.914894	0.590134	0.276923	3	5	3	7	0
197	iceberglettuce	4.53846	1.76923	0.539683	1.67693	0.0307692	1	1	0	0	0
198	icecreamcone01a	4.86154	1.46154	0.734375	1.05674	0.0153846	1	0	0	0	0
199	icecubetray01a	4.86154	1.53846	0.873016	0.866569	0.0307692	0	0	2	0	0
200	icepack	2.84615	2.4	0.125	4.07016	0.507692	16	1	2	14	0
201	iceskate	3.64615	2.30769	0.457627	2.07213	0.0923077	2	0	3	1	0
202	iron01b	4.87692	2.2	0.846154	0.761217	0	0	0	0	0	0
203	jar02	3.67692	2.12308	0.207547	3.43208	0.184615	2	0	5	5	0
204	jar03	4.47692	1.72308	0.467742	2.35543	0.0461538	2	0	1	0	0
205	jewelrybox01b	3.83077	2.18462	0.440678	1.98774	0.0923077	0	0	3	2	0
206	kettle01	3.13846	2.24615	0.488889	1.51812	0.307692	5	1	4	10	0
207	key01	4.96923	1.58462	1	0	0	0	0	0	0	0
208	keyboard02	4.95385	2.29231	0.861538	0.580195	0	0	0	0	0	0
209	keychain	4.56923	1.58462	0.984375	0.116115	0.0153846	0	0	0	0	0
210	kitchenscale01a	4	2.41538	0.809524	1.03191	0.0307692	0	0	0	2	0
211	kleenexbox01b	4.49231	1.78462	0.353846	2.2167	0	0	0	0	0	0
212	knife01	4.13846	1.67692	0.545455	2.06334	0.153846	1	2	7	0	0
213	knife05	4.92308	1.58462	0.921875	0.451938	0.0153846	1	0	0	0	0
214	ladle02a	4.84615	1.47692	0.75	1.49878	0.0153846	1	0	0	0	0
215	lamp04a	4.53846	2.21538	0.861538	0.649877	0	0	0	0	0	0
216	laptop01a	4.93846	2.56923	0.738462	1.07403	0	0	0	0	0	0
217	leaf02a	4.78462	1.44615	0.953125	0.347266	0.0153846	0	0	0	0	0
218	leek	2.90769	2.4	0.433333	2.6367	0.538462	16	1	5	12	0
219	lego03b	4.12308	2.03077	0.793103	1.24258	0.107692	1	2	2	2	0
220	lemon02	4.01538	1.81538	0.762712	1.04896	0.0923077	4	0	0	1	0
221	lettuce	4.8	1.8	0.90625	0.61691	0.0153846	1	0	0	0	0
222	level03a	2.75385	3.26154	0.368421	2.39733	0.707692	23	1	13	9	0
223	lifejacket	4.04615	2.53846	0.830769	0.908285	0	0	0	0	0	0
224	lightbulb01	4.86154	2.12308	0.953846	0.269828	0	0	0	0	0	0
225	lighter01	4.69231	2.07692	1	0	0.0153846	1	0	0	0	0
226	lime	4.27692	1.81538	0.732143	1.30618	0.138462	5	1	0	3	0
227	lintbrush	2.98462	2.21538	0.378378	2.32117	0.430769	9	1	3	15	0
228	lipstick02a	4.63077	1.75385	1	0	0	0	0	0	0	0
229	lock03a	4.83077	2.27692	1	0	0.0153846	1	0	0	0	0
230	log	4.15385	2.03077	0.444444	2.11631	0.0307692	1	1	0	0	0
231	lunchbox	3.70769	2.21538	0.724138	1.65131	0.107692	0	0	2	5	0
232	magnifyingglass01b	4.52308	1.69231	0.969231	0.198235	0	0	0	0	0	0
233	makeupbrush04	4.21538	1.8	0.36	2.47618	0.230769	1	2	12	0	0
234	mallet01b	3.96923	1.81538	0.706897	1.43704	0.107692	0	0	5	2	0
235	mango	4.55385	1.53846	0.983333	0.122292	0.0769231	1	1	0	3	0
236	manshoe	4.78462	1.83077	0.907692	0.528892	0	0	0	0	0	0
237	marker01a	4.29231	1.8	0.316667	2.77188	0.0769231	0	2	1	2	0
238	mascarabrush	4.27692	1.84615	0.824561	1.04226	0.123077	4	0	4	0	0
239	mask02a	2.83077	2.90769	0.35	3.33274	0.384615	9	0	3	13	0
240	match	4.89231	1.33846	1	0	0	0	0	0	0	0
241	measuringcup01	4.27692	2.13846	0.327869	2.93942	0.0615385	0	1	3	0	0
242	measuringspoon	4.16923	1.84615	0.241379	3.11	0.107692	0	0	4	3	0
243	measuringtape01	4.64615	2.24615	0.483871	1.30761	0.0461538	0	3	0	0	0
244	mechanicalpencil02	4.86154	1.78462	0.9375	0.43104	0.0153846	1	0	0	0	0
245	medal02b	4.56923	1.90769	0.984615	0.114676	0	0	0	0	0	0
246	melbatoast	4.76923	1.55385	0.703125	1.50785	0.0153846	1	0	0	0	0
247	metalbrush	2.73846	2.24615	0.787879	1.13632	0.492308	10	0	5	17	0
248	metalscissors	3.84615	2.10769	0.694915	1.60443	0.0923077	0	0	3	3	0
249	metronome	2.50769	3.58462	0.566667	1.93561	0.538462	15	2	2	16	0
250	microscope	4.23077	3.15385	0.949153	0.370577	0.0923077	3	3	0	0	0
251	milkcontainer	3.89231	1.98462	0.2	3.10684	0.230769	8	1	1	5	0
252	mirror	3.32308	3.04615	0.944444	0.397597	0.169231	3	0	0	8	0
253	mitten04	4.23077	1.83077	0.806452	1.24932	0.0461538	1	0	2	0	0
254	mixer01d	4.47692	2.4	0.890625	0.699537	0.0153846	0	1	0	0	0
255	moccasin	3.83077	2.2	0.410714	2.52683	0.138462	2	1	4	2	0
256	monitor	4.8	2.21538	0.65625	1.5284	0.0153846	0	1	0	0	0
257	mousetrap	4.07692	2.56923	0.935484	0.397458	0.0461538	1	1	1	0	0
258	muffintin02	4.27692	1.83077	0.409836	2.60485	0.0615385	1	0	3	0	0
259	mushroom01	4.24615	1.8	0.953125	0.316016	0.0153846	0	1	0	0	0
260	nail	4.61538	1.47692	0.875	0.543564	0.0153846	0	0	1	0	0
261	nailclipper03b	4.86154	1.95385	0.920635	0.508744	0.0307692	0	2	0	0	0
262	nailpolish03b	4.63077	1.69231	0.969231	0.229004	0	0	0	0	0	0
263	necklace	4.4	1.87692	0.609375	1.30673	0.0153846	0	0	0	0	0
264	negativefilm	4.35385	2.12308	0.263158	3.11461	0.123077	1	3	3	0	0
265	notebook03a	4.73846	1.63077	0.707692	0.958637	0	0	0	0	0	0
266	number3	3.07692	2.03077	0.657143	1.87094	0.461538	13	0	4	13	0
267	nutcraker	1.73846	2.98462	0.266667	2.97356	0.769231	23	0	0	27	0
268	oilbottle01	3.93846	1.98462	0.25	2.99664	0.138462	2	0	4	3	0
269	olive	3.78462	1.83077	0.764706	1.39535	0.215385	6	0	3	5	0
270	onion	4.89231	1.69231	1	0	0	0	0	0	0	0
271	orange	4.89231	1.44615	0.938462	0.383447	0	0	0	0	0	0
272	orangejuice	4.16923	1.92308	0.322034	2.73129	0.0923077	1	0	0	5	0
273	overalls	4.43077	2.09231	0.546875	2.14397	0.0153846	0	0	0	0	0
274	pacifier02d	4.6	1.83077	0.769231	0.940852	0	0	0	0	0	0
275	paintbrush01	4.67692	1.61538	0.96875	0.231872	0.0153846	0	1	0	0	0
276	paintcan	4.52308	2	0.921875	0.471393	0.0153846	0	1	0	0	0
277	paintroller01	4.46154	1.73846	0.603774	1.48884	0.184615	3	4	5	0	0
278	painttray	3.29231	2.2	0.181818	3.78875	0.661538	18	4	13	7	0
279	pants	4.89231	1.49231	0.938462	0.42583	0	0	0	0	0	0
280	paperclip01b	4.27692	2.04615	0.351351	2.86257	0.430769	10	3	12	3	0
281	paperclip03	4.83077	1.49231	0.822581	0.674399	0.0461538	1	2	0	0	0
282	papertowel	4.46154	1.6	0.47619	2.15967	0.0307692	0	2	0	0	0
283	partyhat	4.46154	1.81538	0.507692	1.51965	0	0	0	0	0	0
284	pasta03a	4.67692	1.76923	0.703125	0.877437	0.0153846	1	0	0	0	0
285	PDA	2.46154	3.13846	0.28	3.3476	0.615385	15	2	3	20	0
286	peach	3.73846	2.04615	0.803571	1.13078	0.138462	1	1	3	4	0
287	peanut01	3.95385	1.93846	0.907407	0.660058	0.169231	5	2	0	4	0
288	pear01	4.76923	1.4	0.984615	0.114676	0	0	0	0	0	0
289	peeler01	2	2.84615	0.294118	2.81631	0.738462	24	0	3	21	0
290	pen04b	4.92308	1.67692	0.938462	0.333522	0	0	0	0	0	0
291	pencil01	4.93846	1.36923	0.984615	0.114676	0	0	0	0	0	0
292	pencilcase	3.67692	2.32308	0.285714	2.8803	0.246154	1	1	7	7	0
293	pencilsharpener02a	4.78462	1.93846	0.923077	0.508315	0	0	0	0	0	0
294	pepper04a	4.66154	1.64615	0.859375	0.585873	0.0153846	0	0	1	0	0
295	peppermill02b	3.44615	2.24615	0.277778	3.21149	0.446154	13	2	7	7	0
296	perfume01a	4.66154	1.78462	1	0	0.0153846	0	0	0	1	0
297	petcarrier	4.10769	2.75385	0.26087	3.07035	0.292308	5	2	12	0	0
298	pickle	3.26154	2.18462	0.591837	1.50277	0.246154	6	1	3	5	0
299	pictureframe04	4.86154	1.61538	0.90625	0.628705	0.0153846	0	1	0	0	0
300	piggybank	4.55385	1.86154	0.888889	0.739712	0.0307692	1	0	1	0	0
301	pill	4.53846	1.76923	0.31746	2.39515	0.0307692	1	0	0	1	0
302	pillbottle	4.35385	2.24615	0.370968	2.62738	0.0461538	0	0	2	1	0
303	pillow01a	4.92308	1.4	0.907692	0.444126	0	0	0	0	0	0
304	pineapple01a	4.86154	1.86154	1	0	0	0	0	0	0	0
305	pinecone01	3.01538	2.69231	0.8	1.00306	0.384615	6	1	4	14	0
306	pingpongracket	4.63077	1.56923	0.483333	1.32852	0.0769231	0	3	2	0	0
307	pistachio	2.26154	2.64615	0.571429	2.02211	0.676923	22	0	2	20	0
308	pitabread	3.86154	1.93846	0.566038	2.34715	0.184615	3	0	0	0	0
309	pitcher02b	4.70769	1.78462	0.806452	1.08803	0.0461538	1	2	0	0	0
310	pizza	4.87692	2.04615	1	0	0	0	0	0	0	0
311	plant01	4.27692	2.04615	0.733333	1.42782	0.0769231	1	0	4	0	0
312	plasticbasket01a	4.49231	1.86154	0.77193	1.50009	0.123077	2	3	3	0	0
313	plasticflower01a	4.66154	2.18462	0.415385	2.15465	0	0	0	0	0	0
314	plasticgallon	4.44615	1.72308	0.534483	2.29348	0.107692	2	1	4	0	0
315	plate01b	4.93846	1.32308	0.938462	0.456599	0	0	0	0	0	0
316	playingcard04	4.75385	1.43077	0.738462	1.00489	0	0	0	0	0	0
317	pliers02b	4.26154	2.03077	0.966102	0.247478	0.0923077	1	0	4	1	0
318	pliers05	4.55385	1.83077	0.859375	0.883054	0.0153846	0	0	1	0	0
319	plugs	4.47692	2.35385	0.660714	2.05094	0.138462	1	2	6	0	0
320	plum	3.81538	1.95385	0.829787	1.12628	0.276923	8	2	2	6	0
321	plunger02	4.32308	1.52308	0.919355	0.462668	0.0461538	0	2	1	0	0
322	pot01	3.07692	2.27692	0.404255	3.10529	0.276923	4	0	3	11	0
323	pot02a	4.96923	1.70769	0.96875	0.231872	0.0153846	1	0	0	0	0
324	potato02b	4.70769	1.61538	0.875	0.719269	0.0153846	1	0	0	0	0
325	potatomasher03b	2.73846	2.2	0.357143	2.82222	0.569231	16	1	7	12	0
326	powercable	4.47692	2.06154	0.372881	3.30597	0.0923077	1	0	4	1	0
327	printer02	4.83077	2.52308	1	0	0	0	0	0	0	0
328	propanetank	4.86154	1.95385	0.71875	1.03997	0.0153846	0	1	0	0	0
329	protractor	4.52308	2.04615	0.54	2.17299	0.230769	5	4	5	1	0
330	puzzlepiece	4.61538	1.89231	0.953846	0.269828	0	0	0	0	0	0
331	pylon	4.61538	1.32308	0.888889	0.612728	0.0307692	0	1	1	0	0
332	qtip	4.93846	1.24615	0.9375	0.43104	0.0153846	1	0	0	0	0
333	radio01	4.4	2.73846	0.442623	2.33204	0.0615385	0	3	1	0	0
334	radish01	4	2.13846	0.589286	1.67561	0.138462	3	2	2	2	0
335	raisins	4.49231	1.76923	0.854839	0.896458	0.0461538	2	1	0	0	0
336	ramekin01	4.27692	1.69231	0.169811	4.03333	0.184615	2	2	7	1	0
337	rasberry01	3.75385	2.04615	0.537037	1.32917	0.169231	3	2	3	3	0
338	rattle	3.8	2.36923	0.42	2.41302	0.230769	3	0	7	3	0
339	razor01	4.84615	1.98462	0.546875	1.87361	0.0153846	0	0	1	0	0
340	rearviewmirror	4.06154	2.26154	0.881356	0.722933	0.0923077	2	0	0	4	0
341	reflector	3.15385	2.63077	0.171429	3.68273	0.461538	11	2	9	8	0
342	relish	1.44615	2.75385	0.166667	3.08496	0.815385	29	0	0	24	0
343	remotecontrol04	4.92308	2.23077	0.769231	0.860894	0	0	0	0	0	0
344	ribbon03a	3.90769	1.95385	0.384615	2.87271	0.2	2	0	8	3	0
345	ribbon04	4.38462	1.69231	0.738462	1.51317	0	0	0	0	0	0
346	rice	4.96923	1.32308	0.984615	0.114676	0	0	0	0	0	0
347	ridinghelmet	4.2	1.70769	0.672131	1.96313	0.0615385	0	0	3	1	0
348	ring01	4.63077	1.66154	0.892308	0.616636	0	0	0	0	0	0
349	rock01a	3.69231	2.07692	0.884615	0.814212	0.2	7	0	0	5	0
350	rollingpin01a	4.43077	1.69231	0.442308	2.13444	0.2	3	5	5	0	0
351	rope03	4.32308	1.58462	0.790323	1.33112	0.0461538	1	0	1	0	0
352	rubberband01	4.46154	1.43077	0.676923	1.80561	0	0	0	0	0	0
353	rubberglove02b	4.72308	1.50769	0.661538	1.53875	0	0	0	0	0	0
354	rug	4.8	1.73846	0.84375	0.888618	0.0153846	0	0	1	0	0
355	ruler05	4.95385	1.35385	0.984615	0.114676	0	0	0	0	0	0
356	runningshoe03b	4.87692	1.93846	0.953125	0.272971	0.0153846	1	0	0	0	0
357	safetypin	4.61538	1.8	0.833333	1.14131	0.169231	3	7	1	0	0
358	sand	3.75385	2.47692	0.947368	0.380891	0.123077	3	0	1	4	0
359	sandal	4.63077	2	0.769231	1.38079	0	0	0	0	0	0
360	saw02b	4.46154	1.90769	0.5625	0.988699	0.0153846	0	0	1	0	0
361	scale01a	4.50769	2.43077	0.953846	0.342981	0	0	0	0	0	0
362	scarf*	-	-	-	-	-	-	-	-	-	-
363	scissors01	4.81538	1.55385	0.984127	0.117595	0.0307692	2	0	0	0	0
364	scotchtape	4.58462	2.12308	0.482143	2.06259	0.138462	1	3	5	0	0
365	screw02	4.64615	1.90769	0.953125	0.272971	0.0153846	0	1	0	0	0
366	screwdriver04b	4.38462	1.89231	0.589286	1.86103	0.138462	2	2	4	1	0
367	seashell	4.04615	2.49231	0.887097	0.508611	0.0461538	0	1	2	0	0
368	sewingmachine01a	4.50769	2.63077	1	0	0	0	0	0	0	0
369	shirt01	4.44615	1.95385	0.359375	2.64102	0.0153846	0	0	1	0	0
370	shirt02	4.87692	1.92308	0.846154	0.945833	0	0	0	0	0	0
371	shoelace	4.83077	1.43077	0.984375	0.116115	0.0153846	0	1	0	0	0
372	shorts	4.81538	1.8	0.892308	0.556634	0	0	0	0	0	0
373	shovel02a	4.50769	1.38462	0.646154	1.68197	0	0	0	0	0	0
374	slide02	4.21538	1.93846	0.459016	1.85638	0.0615385	0	1	3	0	0
375	slipper01b	4	1.93846	0.580645	1.46458	0.0461538	0	1	1	1	0
376	snowpeas01	3.76923	1.95385	0.6	1.5699	0.307692	6	2	4	8	0
377	soap03a	4.01538	1.53846	0.759259	1.36286	0.169231	6	0	1	4	0
378	soapdispenser01	4.55385	2	0.508772	2.25298	0.123077	1	3	3	1	0
379	sock01a	4.96923	1.38462	0.984615	0.114676	0	0	0	0	0	0
380	soil	3.35385	2.46154	0.891304	0.704874	0.292308	7	0	1	11	0
381	spatula03	4.6	1.8	0.716667	1.35957	0.0769231	1	3	1	0	0
382	spatula04	4.6	1.55385	0.716981	1.7011	0.184615	3	1	6	2	0
383	speaker04*	-	-	-	-	-	-	-	-	-	-
384	sponge01	3.16923	2.2	0.853659	0.814142	0.369231	14	1	0	9	0
385	spoon01	4.93846	1.50769	0.984615	0.114676	0	0	0	0	0	0
386	sportbag	4.58462	2.35385	0.453125	1.93783	0.0153846	0	1	0	0	0
387	spraybottle01	4.6	2.13846	0.690909	1.71916	0.153846	4	1	5	0	0
388	spraycan	4.01538	2.09231	0.873016	0.714035	0.0307692	0	0	2	0	0
389	squeegee01b	4.52308	1.92308	1	0	0.0461538	0	1	1	1	0
390	stackingrings01a	3.81538	2.18462	0.780488	1.07683	0.369231	4	0	12	8	0
391	stapler03a*	-	-	-	-	-	-	-	-	-	-
392	stapleremover*	-	-	-	-	-	-	-	-	-	-
393	staples	4.72308	1.66154	0.786885	0.912181	0.0615385	1	0	3	0	0
394	starfish	4.32308	2.46154	0.96875	0.200622	0.0153846	0	0	1	0	0
395	statue01	3.07692	3.10769	0.42	2.38283	0.230769	5	0	3	7	0
396	strainer01b	4.70769	1.66154	0.684211	1.37841	0.123077	3	2	3	0	0
397	strainer02	4.04615	1.70769	0.538462	2.39486	0.2	2	3	3	5	0
398	straw	4.84615	1.21538	1	0	0	0	0	0	0	0
399	strawbasket01	3.90769	2.09231	0.919355	0.462668	0.0461538	1	1	0	0	0
400	strawberry	4.76923	1.63077	1	0	0	0	0	0	0	0
401	studiolight	3.93846	2.69231	0.4375	2.59074	0.261538	4	4	9	0	0
402	styrofoamcup	4.46154	1.47692	0.4375	2.31748	0.0153846	1	0	0	0	0
403	suitcase	4.8	2.18462	0.969231	0.229004	0	0	0	0	0	0
404	sunglasses04	4.84615	1.66154	0.538462	1.45579	0	0	0	0	0	0
405	swimgoggles	4.56923	2.04615	0.84375	0.769314	0.0153846	1	0	0	0	0
406	syringe01	4.61538	1.92308	0.890625	0.623682	0.0153846	0	1	0	0	0
407	tambourine	4.50769	2.04615	0.984375	0.116115	0.0153846	1	0	0	0	0
408	tampon	2.23077	2.52308	0.375	2.57917	0.630769	22	0	2	17	0
409	tape02a	4.21538	1.78462	0.387097	2.19196	0.0461538	0	1	2	0	0
410	taperecorder	4.21538	2.72308	0.677419	1.66877	0.0461538	0	0	3	0	0
411	teabag	4.69231	1.92308	0.984375	0.116115	0.0153846	1	0	0	0	0
412	teapot	3.93846	2.12308	0.666667	1.42044	0.0307692	0	0	1	1	0
413	teddybear02b	4.73846	1.84615	0.784615	0.963853	0	0	0	0	0	0
414	telephone01b	4.8	2.27692	0.876923	0.772681	0	0	0	0	0	0
415	tennisball01b	4.44615	1.63077	0.876923	0.66876	0	0	0	0	0	0
416	thermometer02b	4.35385	2.30769	0.96875	0.231872	0.0153846	0	0	1	0	0
417	thermos	2.69231	2.63077	0.352941	2.91763	0.476923	17	0	5	9	0
418	thimble	2.84615	1.96923	0.756757	1.57146	0.430769	11	0	7	10	0
419	thread02*	-	-	-	-	-	-	-	-	-	-
420	thumbtack02a	4.27692	1.64615	0.428571	2.0793	0.246154	5	6	4	1	0
421	tile	4.44615	1.73846	0.393443	2.20694	0.0615385	1	1	0	1	0
422	toast	4.43077	1.95385	0.619048	1.6795	0.0307692	0	0	2	0	0
423	toaster	4.30769	2.29231	0.90625	0.659955	0.0153846	1	0	0	0	0
424	toiletpaper01a	4.96923	1.27692	1	0	0.0153846	1	0	0	0	0
425	tomato01	4.89231	1.50769	0.953846	0.269828	0	0	0	0	0	0
426	tomatojuice	3.32308	2.04615	0.192308	3.60677	0.2	3	0	2	8	0
427	tongs01b	4.13846	1.78462	0.6	2.20462	0.230769	5	0	0	0	0
428	toothbrush03b	5	1.76923	0.969231	0.198235	0	0	0	0	0	0
429	toothpaste	4.92308	1.73846	0.578125	1.83583	0.0153846	1	0	0	0	0
430	toothpick02	4.75385	1.23077	0.484375	1.80394	0.0153846	0	1	0	0	0
431	tortilla	3.8	1.76923	0.185185	3.40101	0.169231	4	0	2	5	0
432	towel01	4.70769	1.69231	0.564516	1.87576	0.0461538	0	1	1	1	0
433	towel04a	4.58462	1.69231	0.461538	2.37561	0	0	0	0	0	0
434	toycar04	4.70769	2.32308	0.507692	1.0986	0	0	0	0	0	0
435	toycow*	-	-	-	-	-	-	-	-	-	-
436	toydinosaur	4.47692	2.27692	0.46875	1.98713	0.0153846	0	0	1	0	0
437	toytank	4.16923	2.47692	0.238095	3.1659	0.0307692	0	2	0	0	0
438	toytractor01b	4.4	2.53846	0.571429	1.98099	0.0307692	0	1	1	0	0
439	tray	3.55385	1.81538	0.619048	2.14289	0.353846	7	3	5	8	0
440	tripod	4.21538	2.78462	0.87037	0.684136	0.169231	4	2	4	1	0
441	tshirt	5	1.32308	0.476923	1.50045	0	0	0	0	0	0
442	tube	3.90769	2.04615	0.211538	3.36627	0.2	3	0	3	7	0
443	tupperware03a	4.92308	1.58462	0.349206	2.40815	0.0307692	0	2	0	0	0
444	tuque03a	4.58462	1.70769	0.703125	0.877437	0.0153846	0	0	0	0	0
445	tweezers02a	4.78462	1.46154	0.953125	0.347266	0.0153846	0	0	0	0	0
446	umbrella04	4.81538	2	0.615385	1.05443	0	0	0	0	0	0
447	usbkey	4.89231	2.15385	0.984615	0.114676	0	0	0	0	0	0
448	vase01	4.24615	1.81538	0.47541	2.08968	0.0615385	1	0	1	2	0
449	vase02	3.58462	2.06154	0.489362	2.51073	0.276923	7	0	2	9	0
450	vhstape	4.61538	2.13846	0.569231	1.83694	0	0	0	0	0	0
451	videocamera01a	4.52308	3	0.692308	1.25615	0	0	0	0	0	0
452	vikingmask01b	3.29231	2.90769	0.418182	2.61215	0.153846	1	0	7	2	0
453	violin	4.41538	2.72308	0.984375	0.116115	0.0153846	0	1	0	0	0
454	visegrippliers	3.4	3	0.589744	2.07614	0.4	7	2	7	10	0
455	walkman	3.26154	3.01538	0.288889	2.67015	0.307692	7	0	6	6	0
456	wallet02a	3.96923	2.07692	0.814815	1.19535	0.169231	3	0	2	6	0
457	wallet04	3.76923	2.30769	0.529412	2.48328	0.215385	4	0	5	5	0
458	walnut01c*	-	-	-	-	-	-	-	-	-	-
459	watch02a	4.87692	2.21538	0.646154	1.02876	0	0	0	0	0	0
460	waterbottle01b	4.92308	1.46154	0.630769	1.53202	0	0	0	0	0	0
461	waterbottle03	4.63077	1.78462	0.546875	1.53802	0.0153846	1	0	0	0	0
462	wateringcan	4.43077	1.84615	0.920635	0.552472	0.0307692	1	1	0	0	0
463	watermelon	4.89231	1.55385	1	0	0	0	0	0	0	0
464	weight01	4.13846	1.89231	0.454545	1.63615	0.153846	1	1	7	1	0
465	wheel01	3.10769	2.63077	0.74359	1.62178	0.4	18	1	4	3	0
466	whisk	3.76923	2.49231	0.285714	2.98709	0.353846	7	5	7	4	0
467	winebottle01	4.72308	1.8	0.876923	0.605041	0	0	0	0	0	0
468	wineglass01	4.75385	1.53846	0.892308	0.691325	0	0	0	0	0	0
469	winerack	1.98462	3.13846	0.333333	2.86383	0.723077	24	0	5	18	0
470	wire	4	2.29231	0.483333	1.89031	0.0769231	1	0	1	3	0
471	wirecutter02	4.58462	1.93846	0.830769	0.771702	0	0	0	0	0	0
472	wirestripper	3.98462	2.38462	0.885246	0.770673	0.0615385	1	0	1	2	0
473	wood	4.61538	1.41538	0.578125	1.66636	0.0153846	0	0	1	0	0
474	woodenspoon	4.76923	1.47692	0.75	1.18411	0.0153846	1	0	0	0	0
475	workingglove02c	4.38462	1.90769	0.8125	1.24339	0.0153846	0	0	0	1	0
476	wrench01b	4.2	2.24615	0.311111	2.7297	0.307692	6	6	7	2	0
477	xylophone	4	2.58462	0.369565	2.88169	0.292308	4	3	10	2	0
478	yarn	4.35385	1.73846	0.290323	2.8099	0.0461538	0	3	0	0	0
479	ziplocbag	2.56923	2.18462	0.310345	3.10302	0.553846	17	0	2	17	0
480	zucchini01	3.67692	1.89231	0.444444	1.65014	0.307692	9	1	2	3	0
DKO = Don’t know the object; DKN = Don’t know the name; TOT = Tip-of-the-tongue.
* Files missing in Brazilian norms
** Includes the collapsed data from UFMG, UFJF and UnB. Note that in UFMG the DKO, DKN and TOT responses were not collected as in UFJF and UnB and can be accounted by the empty responses.
