# Supplementary material for: Brazilian norms for the Bank of Standardized Stimuli (BOSS)
Source: PLoS One. 2019 Nov 11;14(11):e0224973. doi: 10.1371/journal.pone.0224973 (PMC6844476; doi:10.1371/journal.pone.0224973)
Supplement: S2 Table — (XLSX) [file pone.0224973.s002.xlsx]

## Sheet: English-Canadian norms
ID BOSS (2010)	Filename BOSS (2010)	Modal name BOSS (2010)	Mean items difference scores between the English-Canadian norms versus the Brazilian French-Canadian and, Thai norms
			Familiarity			Visual complexity			Modal name agreement (%)			H value			DKO/DKN/TOT/Empty responses (%)**
			ENG vs. BRA	ENG vs. FRE	ENG vs. THAI	ENG vs. BRA	ENG vs. FRE	ENG vs. THAI	ENG vs. BRA	ENG vs. FRE	ENG vs. THAI	ENG vs. BRA	ENG vs. FRE	ENG vs. THAI	ENG vs. BRA	ENG vs. FRE	ENG vs. THAI
1	50dollarsbill.jpg	50$ bill	0.82	0	1.37	0.44	0.7	-0.27	-0.1088	0.1267	-0.2114	0.14	-0.07	1.14	-0.0154	0	-0.0667
2	alarmclock.jpg	Alarm clock	0.63	-0.3	1.4	0.24	0.7	-0.24	0.0511	0.1297	0.19	0.16	-0.27	-0.6	-0.0923	0.0769	-0.5231
3	almonds.jpg	Almonds	0.55	-0.4	0.73	-0.12	0.2	-0.33	0.19	-0.1866	-0.0977	-0.84	0.8	0.39	-0.2308	0	-0.1333
4	antenna.jpg	Antenna	-0.78	-0.6	0.45	0.67	0.7	-0.04	-0.0144	0.0159	0.34	0.3	0.2	-1.14	0.082	0.1718	-0.1282
5	apple07.jpg	Apple *	-0.29	-0.2	0.23	0.38	0.3	0.51	-0.06	-0.06	-0.06	0.34	0.34	0.34	0	0	0
6	ashtray01.jpg	Ashtray *	-0.1	-0.2	0.9	0.65	0.7	-1.09	0.1169	-0.09	0.41	-0.91	0.53	-1.73	-0.0564	-0.0154	-0.482
7	asparagus.jpg	Asparagus *	1.46	-0.3	0.6	0.04	0.2	0.24	0.3	-0.2	-0.0095	-1.49	1.06	-0.02	-0.4564	0.0384	-0.0949
8	avocado.jpg	Avocado	0.78	0.2	2.44	0.65	0.4	0.16	-0.0191	-0.0715	0.4456	-0.05	0.33	-1.18	-0.2975	-0.0778	-0.6744
9	axe.jpg	Axe *	-0.59	-0.1	1.23	0.66	0.7	0.54	-0.1765	-0.24	-0.1021	0.96	1.43	0.64	0.0974	0.1282	0.0949
10	babybottle.jpg	Baby bottle	-0.66	0.4	0.46	0.47	0.3	-0.39	0.1082	0.01	0.09	-0.47	-0.47	-0.39	0.0513	0.0672	-0.2949
11	babyseat.jpg	Baby seat	0.36	0.1	0.83	0.26	0.6	0.06	-0.0233	0.1314	0.0468	0.48	0.2	0.68	-0.1589	0.0381	-0.2641
12	backpack01a.jpg	Backpack	-0.1	0.2	0.49	0.95	0.5	-0.97	-0.1775	-0.0067	0.51	0.91	0.06	-1.4	-0.0154	0	-0.0667
13	bag.jpg	Bag	-0.69	-0.5	-0.27	0.78	0.5	-0.43	-0.0844	0.1531	0.0152	0.44	-0.73	0.53	-0.0052	0.0256	-0.0077
14	bagel.jpg	Bagel	0.87	-0.1	0.39	0.26	0.5	-0.57	0.4433	-0.0067	-0.14	-2.04	-0.14	0.56	-0.0513	0.0256	-0.0744
15	ball02.jpg	Ball *	-0.58	-0.5	0.33	0.09	-0.1	0.4	-0.0147	0.32	0.52	-0.1	-1.24	-1.8	0.0051	-0.0097	-0.0385
16	balloon01b.jpg	Balloon *	-0.38	0.1	0.94	0.44	0.2	0.47	0.0887	0.37	-0.0955	-0.34	-1.24	0.63	-0.0154	-0.0714	-0.0333
17	banana.jpg	Banana *	-0.21	-0.2	0.1	0.63	0.4	0.26	0	0	0.2333	0	0	-0.78	-0.0154	0	0
18	bandage.jpg	Bandage	1.62	0.1	0.76	-0.15	0.4	-0.71	0.0867	-0.2322	0.0867	-0.11	0.95	0.41	-0.3898	0.1	-0.0667
19	bandaid01.jpg	Band-aid	-0.12	-0.4	0.3	-0.04	0.1	0.07	-0.0385	0.4537	0.1167	0.1	-1.14	-0.37	-0.0421	0.0579	0.1579
20	baseball01a.jpg	Baseball	-0.25	-0.2	1.8	0.45	0.7	-0.29	0.1398	0.0079	-0.0915	-0.41	0.11	0.56	-0.0308	0	-0.1333
21	bastingbrush.jpg	Brush	-0.54	-0.3	0.67	0.06	0	0.06	-0.1106	0.11	0.06	0.85	-0.07	0.6	0.0154	0.0957	-0.1025
22	battery02b.jpg	Battery	-0.14	0	0.6	0.23	0.5	0.14	0.0337	0.24	0.4228	-0.16	-0.97	-1.17	-0.0154	0	-0.0333
23	beermug01a.jpg	Beer mug	-0.44	0	-0.47	0.79	0.6	-0.04	-0.15	0.0714	-0.2857	0.83	-0.07	1.61	0	-0.0345	-0.0667
24	belt02a.jpg	Belt *	-0.51	-0.2	-0.03	0.52	0.1	-0.34	-0.0444	-0.06	-0.0243	0.22	0.34	0.12	-0.0154	0	-0.0667
25	bib.jpg	Bib	-0.37	0.5	1.33	0.76	0.6	-0.16	-0.0506	0.0993	0.3956	0.14	-0.54	-0.91	0.1197	0.0351	0.0351
26	bikehelmet.jpg	Helmet	-0.38	0.1	1.64	0.74	0.7	-1.14	-0.2385	-0.1333	-0.1	1.06	0.4	0.23	0.0256	0.0256	0.0256
27	binder03b.jpg	Binder	-0.05	-0.2	0.47	0.05	0.4	0.26	-0.0658	-0.2166	0.0467	0.02	0.82	-0.1	-0.0667	0.0256	0.0256
28	binoculars01b.jpg	Binoculars	-0.49	0.5	1.18	0.99	0.8	-0.61	-0.03	0.0771	0.0414	0.19	-0.4	-0.25	0.0872	0.1026	0.0359
29	birdie.jpg	Birdie	-0.12	-0.3	-0.47	0.34	0.4	0.14	-0.5764	0.0129	-0.1633	2.28	0.43	0.89	0.0194	0.0912	0.1579
30	blackberry.jpg	Blackberry	0.66	-0.1	1.81	0.67	0	-0.19	-0.027	-0.1619	0.3054	0.21	0.82	-0.72	-0.0308	0.0848	-0.4129
31	bleachbottle.jpg	Bottle	-0.48	0.6	0.63	0.21	0.1	0.13	-0.1238	0.0307	0.0678	0.84	0.51	0.28	-0.0564	0.0156	-0.3487
32	blueberry01.jpg	Blueberry	2.2	-0.3	2.61	-0.19	0.5	0.47	0.6067	-0.0255	0.6067	-2	0.15	-2.38	-0.5282	0.0693	-0.4974
33	book01b.jpg	Book *	-0.39	-0.2	-0.27	0.66	0.7	0.37	0.1556	-0.0767	0.2003	-0.44	0.47	-0.85	-0.0154	0	-0.0333
34	boot02b.jpg	Boot *	-0.35	0	1.33	0.64	0.7	-0.3	-0.1338	-0.111	0.0422	0.74	0.65	-0.26	0	0	-0.1
35	bottlecap.jpg	Bottle cap	-0.75	-0.2	-0.33	0.61	0.3	-0.24	0.3423	0.55	0.5052	-0.28	-1.56	-1.79	0.0789	0.0789	0.0456
36	bottleopener01.jpg	Bottle opener	-0.28	-0.2	0.25	0.22	0.1	-0.87	0.111	0.0278	-0.2486	0.05	0.09	1.17	-0.0051	0.0226	0.0359
37	bow02b.jpg	Bow	-0.03	0	0.8	0.38	0.4	-0.73	0.2205	0.1286	0.2086	-0.89	-0.33	-0.45	0.0701	0.0971	0.0983
38	bow04.jpg	Bow *	-0.72	-0.5	0.55	0.45	0.2	-0.3	-0.2167	-0.0328	-0.3962	0.57	0.23	1.56	0.123	0.1205	0.0205
39	bowl01.jpg	Bowl	-0.31	0.6	-0.43	0.53	0.5	0.1	0.283	0.1243	0.1428	-1.17	-0.59	-0.42	-0.0615	0	-0.0333
40	bowl02.jpg	Bowl *	0.52	-0.3	0.31	0.39	-0.1	0.53	0.5807	0.1363	0.4309	-2.17	-0.72	-0.96	-0.1692	-0.0357	-0.2667
41	box01.jpg	Box *	-0.82	-0.1	0.03	0.58	-0.1	0.13	-0.3013	0.0317	0.0726	0.54	-0.01	-0.23	-0.0154	0	-0.1
42	boxcutter03a.jpg	Exacto knife	-0.48	0.2	-0.01	0.67	0.6	-0.5	-0.531	-0.4182	-0.4889	1.82	1.37	1.74	0.0502	-0.0835	0.0579
43	bracelet01.jpg	Bracelet	-0.48	-0.2	0.27	0.25	-0.1	0.23	-0.321	-0.0937	0.01	1.61	0.89	0.26	0.0205	0.0925	-0.0385
44	bracelet04.jpg	Bracelet	0.09	0.2	0.87	0.22	-0.6	-0.47	0.079	-0.3233	-0.1264	0.1	1.58	1.02	0.0974	0.0327	-0.0616
45	bracket01.jpg	Bracket	-0.05	0.1	1.2	-0.25	0.1	0.34	-0.111	-0.2856	0.02	0.48	1.75	1.41	-0.1384	-0.1512	-0.3282
46	branch02.jpg	Branch	-0.24	-0.3	0.73	0.48	0.1	-0.3	-0.2935	-0.1	-0.4519	0.29	-0.4	0.94	0.0564	0.1026	0.0026
47	bread.jpg	Bread *	-0.39	-0.4	0.87	0.8	0.6	0.34	-0.3	-0.0333	-0.2333	0.5	0.18	0.4	0.0256	0.0256	0.0256
48	brick.jpg	Brick	-0.05	0	1.28	0.35	0.5	0.29	0.5263	0.0667	0.4074	-2.63	-0.42	-2.09	-0.0718	0.0513	-0.0487
49	broccoli01a.jpg	Broccoli	0.08	0	0.43	0.84	0.5	-0.64	0.0017	-0.03	-0.03	-0.03	0.17	0.17	-0.0308	-0.0333	-0.0333
50	brooch.jpg	Brooch	0.66	0	0.64	0.42	0.1	-1.17	-0.0488	0.01	0.2243	0.06	-0.08	0.02	-0.2974	-0.011	-0.5872
51	broom.jpg	Broom *	-0.5	-0.3	0.53	0.72	0.6	0.13	0.0015	-0.0267	0.2257	-0.01	0.16	-0.99	0.0769	0.0769	0.0102
52	brush05b.jpg	Brush *	-0.68	0.6	0.48	0.64	0.1	-0.99	-0.0252	0.0229	0.255	-0.27	-0.25	-0.84	0.0461	0.1193	-0.0186
53	brusselssprout.jpg	Brussels sprout	0.35	0.2	0.1	0.1	-0.2	-0.3	0.02	-0.3296	-0.2455	-0.51	0.97	0.44	-0.1539	0.0079	-0.1898
54	bubbleblower.jpg	Bubbles	-0.78	0.2	0.66	0.49	0.1	-0.49	-0.2583	-0.03	-0.1646	0.68	-0.08	0.91	-0.1081	-0.1261	-0.3675
55	bucket01a.jpg	Bucket	-0.39	-0.1	0	0.32	0.3	0.4	-0.3106	-0.0354	0.1514	1.02	0.62	-0.32	0.0116	-0.0444	-0.0397
56	bungeecord02.jpg	Bungee cord	0.42	0.3	0.56	-0.16	0.2	-0.24	0.0996	0.1171	0.17	-0.02	-0.28	-0.07	-0.1743	-0.0035	-0.2564
57	butterdish.jpg	Butter dish	0.24	0.1	0.63	0.05	0	0.21	0.21	-0.2268	0.2878	-0.83	1.19	-0.1	-0.2308	-0.059	-0.3923
58	button01.jpg	Button *	-0.42	-0.2	0.15	0.18	0.3	0.17	0.0469	0.0333	0	-0.32	-0.21	0	0.0615	0.0769	0.0769
59	cabbage.jpg	Cabbage	0.13	-0.1	0	0.67	0.3	-0.21	0.1393	0.1048	-0.0971	-0.49	-0.71	0.21	-0.0821	0.0256	-0.0411
60	cable01.jpg	Cable	-0.78	1	-0.06	0.02	0.1	-0.51	-0.2128	-0.0748	-0.05	1.35	0.75	0.88	-0.0308	0.0769	-0.0898
61	cable04.jpg	Cable	-0.67	0.2	-0.23	0.31	0.2	-0.17	-0.1434	-0.0192	-0.0357	0.81	-0.01	0.1	0.0154	0.0399	-0.2231
62	calculator01.jpg	Calculator	-0.53	-0.5	0.16	0.7	0.8	0.1	0.0154	0.0333	0	-0.11	-0.21	0	0	0	0
63	camera01a.jpg	Camera	-0.1	0	0.43	0.49	0.8	-0.75	0.42	0.1993	0.0867	-1	-0.59	-0.25	0	0	0
64	cameracase01a.jpg	Camera case	0.14	0.3	0.71	-0.18	-0.2	-1.1	0.0643	0.0007	-0.0878	-0.41	-0.12	0.96	-0.2923	-0.069	-0.2333
65	candle01.jpg	Candle *	-0.38	0	0.3	0.56	0.6	0.87	0.0312	0.3333	0.3448	-0.23	-1.35	-1.09	0.0102	0.0256	-0.0077
66	candle08b.jpg	Candle	-0.45	-0.3	0.87	0.68	0.4	0.23	0.0162	0.3404	0.37	-0.13	-1.11	-1.05	0.0256	-0.0101	0.0256
67	candleholder01.jpg	Candle holder	-0.05	-0.2	1.1	0.04	0.1	-0.07	-0.1291	-0.3033	0.0594	0.12	0.72	-0.47	-0.0599	0.0632	-0.1701
68	candy.jpg	Candy	-0.45	0	0.29	0.48	0.2	-0.16	0.2169	-0.06	0.24	-0.83	0.36	-0.67	0.0256	0.0256	0.0256
69	cane.jpg	Cane	-0.56	0.1	0.67	0.62	0.6	0.3	-0.2416	-0.2555	-0.2555	0.95	1.09	1.09	0.0564	0.1026	0.0693
70	cantaloupe.jpg	Cantaloupe	1.99	-0.2	1.62	-0.34	0.1	-0.8	0.05	0.0183	0.1489	-0.76	-0.26	-0.58	-0.5898	-0.0077	-0.3411
71	cap01a.jpg	Cap *	-0.35	0.1	0.6	0.91	0.4	0.23	-0.52	-0.4867	-0.12	2.12	1.91	1.15	0	0	0
72	cardboardbox.jpg	Box	-0.5	-0.1	-0.26	0.25	0	0.04	-0.0294	0.0133	0.0283	0.55	0.46	0.19	-0.0154	0	-0.0333
73	carkeys.jpg	Car keys	-0.4	-0.2	0.53	0.22	0.2	-0.34	0.1577	0.3741	0.0731	-0.14	-1.23	-0.56	0	0	-0.1333
74	carrot.jpg	Carrot *	-0.49	-0.4	0.51	0.41	0.3	0.27	-0.03	-0.03	-0.03	0.17	0.17	0.17	0	0	0
75	cassettetape01a.jpg	Cassette tape	-0.15	0	1.17	0.42	0.6	-0.71	-0.1897	-0.2362	-0.2929	0.84	1.07	0.72	-0.0045	0.0263	-0.0404
76	cauliflower.jpg	Cauliflower	-0.09	-0.1	0.61	0.72	0.4	-0.21	0.0352	-0.0267	0.6768	-0.19	0.15	-2.4	0.0205	0.0513	-0.3154
77	caulking.jpg	Caulking	0.75	0.4	1.8	-0.24	0.4	-0.16	-0.0717	0.2395	-0.2833	0.53	-0.3	1.38	-0.2616	0.0632	-0.1154
78	CD.jpg	CD	-0.25	0	0.27	0.99	1	0.41	-0.0644	0.2533	0.4372	0.39	-0.72	-0.85	-0.0154	0	-0.0333
79	celery.jpg	Celery *	1.54	-0.2	1.03	-0.32	0.2	-0.74	0.7742	0	0.5238	-3.16	0	-2.33	-0.4462	0.0424	-0.199
80	cell phone.jpg	Cell phone	-0.43	-0.4	-0.17	0.81	0.8	-0.33	-0.1292	0.2193	0.1848	0.77	-0.32	-0.43	0	0	-0.0333
81	chain.jpg	Chain *	-0.72	0	0.5	0.38	0.1	-0.23	-0.06	0.04	0.0141	0.3	-0.33	-0.16	-0.0052	0.0256	-0.0744
82	chair.jpg	Chair *	-0.33	-0.3	-0.14	0.48	0.6	-0.7	-0.1669	-0.2141	-0.1567	0.51	0.78	0.09	0	0	0
83	chalk.jpg	Chalk	-0.68	0.1	0.93	0.13	-0.3	0.13	0.2222	0.1923	0.2	-1.13	-1.08	-1.02	0.1487	0.0761	-0.1308
84	chalkboard.jpg	Chalkboard	-1.11	0	-0.17	0.33	0.2	0.56	-0.0468	-0.1717	-0.2409	0.21	-0.08	1.02	0.1534	-0.0491	-0.0825
85	chalkboarderaser.jpg	Eraser	0.72	0	1.17	0.01	0.6	-0.07	-0.4267	-0.0563	-0.4991	1.49	0.73	1.62	-0.2564	-0.0177	-0.182
86	champagne.jpg	Champagne	-0.08	0	1.23	0.65	0.8	-0.1	-0.3088	-0.0233	-0.1257	0.87	0.18	0.24	-0.0154	0	-0.0667
87	cheese.jpg	Cheese	-0.31	-0.2	1.63	1.01	0.6	0.33	-0.2275	-0.09	0.1544	0.98	0.47	-0.27	-0.0154	0	-0.1
88	cherries.jpg	Cherries *	1.26	-0.1	1.64	0.62	0.9	0.63	0.1778	0.1034	0.1579	-1.12	-0.57	-0.77	-0.3077	-0.0333	-0.3667
89	chessboard.jpg	Chess board	-0.4	-0.1	1.03	1.06	1	-0.03	-0.1369	-0.3497	-0.0933	0.39	0.82	0.05	0	0	0
90	chisel02b.jpg	Chisel *	0.01	0.4	0.96	-0.1	0.1	-0.36	0.2441	0.1033	0.02	-1.31	0.16	0.25	-0.0012	0.0141	-0.1141
91	christmasball.jpg	Christmas ball	-0.53	-0.5	1.33	0.85	0.9	-0.29	-0.2332	-0.5266	0.1882	1.39	1.91	-0.36	0.1255	0.1563	-0.477
92	cigarette.jpg	Cigarette *	-0.41	0.4	1.78	0.29	0.4	0.43	-0.0446	-0.06	-0.06	0.18	0.29	0.29	0	0	0
93	circuitboard.jpg	Motherboard	0.06	0.7	0.9	0.33	0.4	-0.28	-0.05	0.0833	-0.35	0.01	-0.04	1.57	-0.3057	-0.3004	-0.2544
94	clamp.jpg	Clamp	0.26	0	1.54	-0.48	0.2	-1.27	0.0792	-0.09	-0.19	-0.56	0.26	1.47	-0.3429	-0.0072	-0.4762
95	clipboard.jpg	Clipboard	-0.25	0.4	0.3	0.32	0.3	0.21	-0.1191	0.5233	0.6233	0.66	-1.84	-2.15	0.1026	-0.188	-0.3436
96	clock01a.jpg	Clock *	-0.35	0.6	0.04	0.78	0.8	0.1	0.0606	0.5062	0.0867	-0.23	-2.07	-0.31	-0.0154	0	0
97	clock05.jpg	Clock	-0.34	-0.8	0.2	0.54	0.5	-0.49	-0.0675	0.0424	0.1803	0.32	-0.31	-0.45	-0.0154	0	-0.0333
98	clothespin03b.jpg	Clothes pin *	-0.58	0	0.19	0.65	0.5	-0.27	0.3294	0.22	0.3629	-0.59	-0.03	-1.31	0.241	0.1897	0.1897
99	coconut.jpg	Coconut	-0.39	-0.1	0.7	0.38	0.2	-0.1	-0.0455	0.0624	0.1757	0.26	-0.24	-0.51	0.0051	0.018	-0.0154
100	coffeebeans.jpg	coffee beans	0.05	-0.1	0.51	0.24	0	-0.36	0.2233	0.2543	0.09	-0.38	-0.39	-0.04	-0.0769	-0.0667	0
101	coffeepot03a.jpg	Coffee pot	0	-0.2	1.1	0.19	0.3	-0.41	0.1604	-0.22	0.18	-0.18	1.31	-0.62	-0.159	-0.1411	-0.1411
102	coins01b.jpg	Coins	-0.18	-0.1	-0.16	0.46	0.3	-0.54	-0.39	0.1433	-0.19	1.23	-0.87	0.15	0	0	0
103	comb02a.jpg	Comb *	-0.48	-0.3	-0.27	0.59	0.2	0.07	-0.0685	-0.0967	-0.0633	0.4	0.52	0.38	0	0	0
104	compactpowder.jpg	Compact	-0.48	0.1	0.86	0.22	0.2	-0.4	-0.34	0.0933	-0.1474	1.45	-0.16	0.7	0.0284	-0.0671	0.0053
105	computermouse06.jpg	Mouse	-0.15	-0.1	0	0.74	0.7	0.23	-0.16	0.34	-0.16	0.62	-0.56	0.62	0	0	-0.0667
106	condom.jpg	Condom	-0.52	-0.2	1.64	0.57	0.1	-0.09	0.2308	0.1034	0.4138	-0.95	-0.57	-0.98	0	-0.0333	-0.0333
107	cookie.jpg	Cookie	0.42	-0.4	0.3	0.01	0.1	-0.13	0.2755	-0.1233	-0.19	-0.52	0.58	1	-0.0821	0.0256	0.0256
108	cookiecutter.jpg	Cookie cutter	-0.19	0.5	1.27	0.06	-0.3	-0.69	0.2472	0.2238	0.2652	-0.6	-0.48	-1.19	0.0205	-0.0708	-0.0282
109	cooler.jpg	Cooler	-0.54	-0.1	0.23	-0.14	0.2	0.06	0.167	-0.3033	0.23	0.11	1.62	-0.85	-0.1436	0.0256	0.0256
110	corkscrew03a.jpg	Corkscrew	-0.55	-0.4	2.01	0.43	0.4	-0.26	0.133	0.0404	0.2854	-0.4	-0.09	-0.53	0.0359	0.1051	-0.3616
111	cottonpad.jpg	Cotton pad	0.08	-0.1	2.03	0.33	0.2	-0.01	-0.3412	0.0243	-0.19	1.56	0.58	1.71	-0.0821	-0.0195	-0.5436
112	cracker02.jpg	Cracker	-0.45	-0.4	0.04	0.54	0.5	0.26	0.2177	0.0433	0.3767	-0.94	-0.12	-0.97	0	0	-0.2
113	crayon.jpg	Crayon	-0.67	0.1	0.7	0.42	0.3	0.36	-0.0723	0.22	0.0867	0.46	-0.47	-0.17	0	0	0
114	croissant.jpg	Croissant	0.35	-0.1	0.11	0.79	0.8	0.07	0.2471	-0.11	0.1314	-1.52	0.71	-0.6	-0.0872	0.0513	0.018
115	crumpledpaper.jpg	Paper	-0.34	0.2	0.53	0.46	-0.1	-0.46	0.0445	0.1618	0.0255	0.32	0.06	0.02	-0.0199	-0.188	-0.2404
116	cucumber.jpg	Cucumber	0.07	-0.2	0.07	0.26	0.3	0.34	-0.0092	-0.06	-0.06	0.01	0.35	0.35	-0.0923	0	-0.2
117	cup01.jpg	Cup *	-0.2	0	-0.27	0.42	0.2	0.14	-0.1131	-0.29	0.21	0.57	0.95	-0.59	0	0	0
118	cuttingboard.jpg	Cutting board	-0.14	-0.4	0.99	0.27	0.2	0.1	-0.0533	0.1883	-0.4024	0.49	0	2.28	0.0344	0.1421	-0.0912
119	dentalfloss03b.jpg	Dental floss	-0.63	0	2.2	0.64	0.2	-0.44	-0.4692	-0.2143	-0.3235	1.96	0.61	1.21	0.0769	0.0102	-0.3564
120	deodorant02a.jpg	Deodorant	1.61	-0.4	1.54	-0.24	0.3	0.01	0.2975	0.4314	0.3933	-1.4	-1.01	-1.45	-0.4814	0.0263	-0.4737
121	diaper01c.jpg	Diaper	-0.98	0.2	1.07	0.46	-0.2	-0.6	0.0569	-0.0476	0.2244	0.08	0.56	-0.69	0.0513	0.018	-0.0487
122	dice05a.jpg	Dice	-0.39	0.3	0.71	0.68	0.1	-0.21	-0.03	0.09	-0.03	0.18	-0.35	0.18	0.0769	0.0384	0.0769
123	dishsoap.jpg	Dish soap	-0.05	-0.2	0.4	0.3	0.6	0.13	-0.3341	-0.0467	-0.5031	1.16	-0.11	2.19	-0.0359	0.0256	-0.1077
124	diskette02a.jpg	Floppy disk	-0.24	0	0.89	0.26	0.4	0.29	-0.71	-0.5721	-0.329	2.75	1.9	1.1	-0.0206	-0.0077	-0.2744
125	divider02.jpg	Divider	0.19	0.2	0.97	0.06	0	0.37	-0.0303	-0.3033	-0.0057	0.23	1.32	0.51	0.0718	0.0071	-0.3538
126	doll.jpg	Doll *	-0.85	0.2	1.06	0.74	0.4	-0.77	-0.1992	-0.1586	0.2528	0.85	0.64	-0.77	0.027	-0.0075	-0.0063
127	doorlock.jpg	Lock	0.68	-0.5	2.13	-0.39	0.4	-0.5	-0.1242	-0.32	-0.0756	0.32	0.86	-0.13	-0.2102	-0.1154	-0.3487
128	drill01b.jpg	Drill	-0.48	0.2	1.22	0.67	0.8	-0.73	-0.4206	-0.0817	-0.405	2.03	0.34	1.92	0.0899	0.072	-0.3614
129	drillbit03a.jpg	Drill bit	-0.22	-0.1	1.53	0.16	0.4	-0.1	0.1024	0.3722	0.3643	-0.53	-0.99	-0.74	-0.1743	-0.1998	-0.3538
130	dropper.jpg	Dropper	-1.09	0	0.27	0.39	0	-0.04	-0.1193	0.0678	0.62	0.65	0.01	-1.68	0.2205	0.1804	-0.3077
131	drum.jpg	Drum *	0.2	-0.1	1.53	0.28	0.7	-0.44	-0.3445	0.0272	-0.1452	1.63	1.22	0.97	-0.0512	0.0693	0.0693
132	dustpan.jpg	Dust pan	-0.6	-0.4	0.24	0.64	0.5	0.13	0.2969	0.0892	0.38	-0.59	-0.29	-1.15	0.2821	0.1787	0.1154
133	earrings01.jpg	Earrings	0.28	-0.1	1.63	0.59	0.2	-0.18	0.0185	0.0667	0.4118	-0.13	-0.42	-1.74	-0.0611	0.1081	-0.3252
134	eggplant.jpg	Eggplant	-0.65	0	1.32	0.74	0.6	0.69	-0.1039	0.0229	0.4452	0.55	0.08	-1.02	0.0307	0.0102	-0.1564
135	electricrazor.jpg	Electric razor	-0.56	-0.1	2.17	0.67	0.3	-0.47	-0.0212	-0.0472	0.1129	0.46	1.15	0.17	-0.0975	0.0256	-0.5077
136	endive.jpg	Endive	0.98	0.3	0.16	-0.05	0	-0.04	0.41	-0.1691	0.2367	-1.42	0.83	-0.09	-0.1539	0.2546	0.0615
137	englishmuffin.jpg	English muffin	0.42	-0.1	0.83	0.25	0.5	0.29	-0.1764	0.0028	0.1722	0.36	-0.05	-1.14	-0.1129	-0.0077	-0.2077
138	envelope03a.jpg	Envelope *	-0.23	0	0.53	0.51	0.3	0.51	0.1538	0.0333	0.1	-0.77	-0.21	-0.63	0	0	0
139	eraser.jpg	Eraser	-0.55	-0.4	-0.7	0.39	0.4	0.44	-0.0646	0.3867	-0.08	0.36	-0.87	0.47	0.0256	0.0256	0.0256
140	exercisebench.jpg	Exercise bench	-0.3	-0.5	0.23	0.26	0.2	-0.31	0.0495	-0.24	-0.1567	-0.58	0.89	0.99	-0.1846	-0.0359	-0.3692
141	extensioncord.jpg	Extension cord	0.1	-0.1	0.03	0.09	0.4	-0.2	-0.1155	0.1337	-0.1787	0.9	0.16	1.08	-0.1275	-0.0427	-0.207
142	eyedrops.jpg	Eye drops	-0.5	0.3	0.44	0.08	0.1	-0.16	-0.0073	0.0771	-0.13	0.36	0.14	1.16	-0.118	-0.0449	-0.1282
143	fan.jpg	Fan	-0.66	-0.3	0.17	0.99	0.6	-0.16	-0.11	-0.0433	0.2233	0.7	0.28	-0.37	0	0	0
144	feather03a.jpg	Feather	-0.76	-0.1	1.22	0.9	0.4	-0.47	0	0.1	0.069	0	-0.56	-0.43	0.0359	0.0513	0.018
145	filmroll.jpg	Film	-0.1	0.4	1.2	0.43	0.6	0.03	0.1286	0.1286	0.1167	-1.04	-0.68	-0.03	-0.0872	-0.0154	-0.0487
146	fireextinguisher.jpg	Fire extinguisher	0.44	0.2	1.59	0.12	-0.2	-0.33	-0.1226	-0.0242	-0.0483	0.56	0.54	0.22	-0.1385	-0.1676	-0.0462
147	fishinghook03.jpg	Fishing hook	-0.03	-0.1	1.27	0.15	0.1	-0.41	-0.1346	-0.3462	0.2727	0.94	1.84	-0.45	0.0308	0.0975	-0.0359
148	flashlight02b.jpg	Flashlight	-0.52	0.1	0.12	0.51	0.7	-0.31	-0.25	-0.05	-0.25	1.23	0.12	1.23	0.0526	0.0526	0.0526
149	flask.jpg	Flask	-0.23	0.4	1.77	0.68	0.4	0.14	0.1944	0.3	0.175	-1.12	-1.07	-0.26	-0.2308	-0.2334	-0.3898
150	flyswatter.jpg	Fly swatter	0.48	-0.2	1.55	-0.33	0	-0.5	0.2659	0.3444	0.4652	-1.37	-1.23	-1.74	-0.1384	0.1951	-0.0025
151	folder03a.jpg	Folder	-	-0.4	-0.27	-	0.3	0.07	-	0.0369	0.0462	-	0.02	0.27	-	0.0142	0.0843
152	folder04.jpg	Folder	0.32	0	1.41	0.06	0	0.17	-0.2447	0.1171	-0.0689	0.51	-0.58	0.01	-0.1333	0.0168	-0.3154
153	fonduefork.jpg	Fondue fork	-0.31	-0.8	1.57	0.13	0.2	0.39	0.0338	-0.25	0.1071	0.08	0.61	0.51	-0.0624	0.196	-0.3902
154	foodprocessor.jpg	Blender	-0.12	-0.3	0.99	0.54	0.7	-0.86	0.0471	0.0923	-0.3917	-0.13	-0.28	1.37	-0.1613	-0.0493	-0.1459
155	fork03c.jpg	Fork *	-0.32	-0.3	-0.4	0.72	0.2	0.03	-0.03	-0.03	0.0033	0.18	0.18	-0.03	0	0	0
156	fork07b.jpg	Fork	0.29	0.6	1.16	-0.21	-0.3	-0.33	0.1565	0.1633	-0.0219	-1.06	-0.88	-0.14	-0.1693	-0.0955	-0.0231
157	fountainpen.jpg	Pen	-0.29	0.4	0.57	0.12	0.2	0.14	-0.2265	-0.0093	-0.2014	0.6	-0.53	0.52	-0.0442	0.0789	0.0122
158	fryingpan02a.jpg	Frying pan *	-0.48	-0.4	0.29	0.96	0.6	0.13	-0.3377	0.07	-0.3633	1.05	-0.46	1.26	0	0	0
159	gamepiece.jpg	Game piece	0.07	-0.6	1	-0.53	0.1	0.19	-0.165	-0.5726	0.0989	0.6	2.59	0.59	0.0101	0.1614	-0.3053
160	garlic01a.jpg	Garlic	-0.25	0	0.39	0.63	0.1	0	0.0238	0.17	-0.0467	-0.18	-0.63	0.05	0	0	-0.2
161	garlicpress02a.jpg	Garlic press	-0.09	0	2.1	0.33	0.3	-0.5	0.0598	-0.2027	0.2367	-0.43	0.77	0.49	0.0359	0.0154	-0.6179
162	giftbag01a.jpg	Gift bag	-0.63	0	-0.44	0.39	0.3	-0.21	-0.2869	-0.0238	-0.3507	0.36	0.14	0.92	0	0	-0.1
163	ginger.jpg	Ginger	-0.35	0.2	0.53	0.18	-0.2	-0.71	0.0723	0.13	0.28	-0.53	-0.65	-0.56	-0.1211	-0.2314	0.0789
164	glass02a.jpg	Plastic cup	-0.11	-0.1	0.14	0.58	0.3	0.66	-0.4125	-0.3162	-0.2115	0.86	0.93	0.33	-0.0308	0	-0.069
165	glasses01a.jpg	Glasses *	-0.44	-0.3	0.13	0.91	0.5	0.17	-0.1823	-0.29	-0.19	0.61	1.1	0.54	0	0	0
166	glassmop.jpg	Mop	0.45	-0.1	0.74	0.48	0.1	-0.3	0.1873	0.36	-0.0186	-0.04	-0.95	0.32	-0.1012	-0.2577	-0.0141
167	globe.jpg	Globe	-0.48	-0.1	1.1	0.82	0.8	-0.33	0.1598	0.1314	0.0639	-0.23	-0.1	-0.23	-0.0052	-0.0077	0.0256
168	gluestick.jpg	Glue stick	-0.65	-0.3	0.81	0.35	0.2	-0.37	-0.1531	-0.0664	0.1117	0.72	0.2	-0.15	0.0256	-0.0577	-0.1744
169	gluetube.jpg	Glue	-0.52	-0.4	0.6	0.08	0.3	0.33	-0.079	0.07	-0.23	0.26	-0.02	1.32	-0.0667	0.0684	-0.4872
170	grapes01.jpg	Grapes *	-0.26	0.2	0.14	0.78	0.3	-0.11	0.0431	0.2904	0.1269	-0.1	-1.32	-0.23	0	-0.0357	-0.0333
171	grater01a.jpg	Grater	-0.42	-0.2	2.77	0.62	0.2	-1.04	-0.4739	-0.1264	0.3671	1.06	0.04	-2.48	0.17	-0.0252	-0.3171
172	greenbeans01.jpg	Green beans	0.48	-0.3	1.92	0.39	0.5	0.39	-0.4951	-0.1084	-0.1036	1.12	0.75	0.07	-0.1409	-0.0686	-0.528
173	greenonion.jpg	Green onion	1.15	0	0.03	0.05	0.2	0.04	0.2132	-0.0917	-0.4389	-0.3	0.93	1.99	-0.3613	-0.1183	-0.0459
174	gum.jpg	Gum	-0.5	-0.6	0.31	0.13	0.3	-0.21	-0.4033	0.0014	-0.1469	1.87	1.12	1.07	-0.0769	-0.0667	-0.1333
175	hairband.jpg	Hair band	-0.74	0	0.07	0.72	0	0.01	0.129	0.1767	-0.39	-0.4	-0.29	1.38	0.2256	0.1135	0.2564
176	hairclip02.jpg	Hairclip	-0.54	-0.3	1.44	0.62	-0.1	-1.13	0.3785	0.0233	0.2138	-1.36	-0.14	-0.49	0.0701	0.0626	-0.1684
177	hairclip03.jpg	Hair clip	-0.62	-0.2	0.33	0.66	0	-0.4	0.2414	0.0137	0.2117	-0.6	0.36	0.05	0.0503	0.0508	-0.1189
178	hairclipper.jpg	Hair clipper	-0.92	-0.3	0.47	0.49	0.5	-0.54	-0.3436	-0.1471	-0.67	1.21	1.08	2.64	0.041	0.145	0.0128
179	hairdryer02a.jpg	Hair dryer	-0.46	-0.1	0.23	0.59	0.6	-0.24	0.1469	0.2562	-0.2967	0.41	-0.15	1.2	0.0513	0.018	0.0513
180	hairpin.jpg	Hair pin	-0.38	0	0.84	0.16	-0.1	0.19	-0.07	-0.1533	-0.07	0.64	0.23	-0.3	-0.0256	-0.0916	-0.082
181	hammer01.jpg	Hammer *	-0.51	-0.3	0.97	0.43	0.5	-0.11	0	0	0	0	0	0	0.0102	0.0256	0.0256
182	handbag02a.jpg	Bag	-0.48	0	0.19	0.62	0.2	-0.41	-0.495	-0.0683	0.02	1.6	0.54	0.09	-0.0154	0	-0.1379
183	handfan01b.jpg	Fan	-0.61	0.5	0.33	1.12	0.4	-0.51	-0.4646	-0.2877	-0.38	1.73	0.69	1.21	0.1053	0.0019	0.1053
184	hanger02a.jpg	Hanger *	-0.47	-0.3	-0.14	0.46	0.3	0.54	-0.2044	0.0657	-0.0476	0.86	-0.11	0.08	0.0359	0.0168	0.018
185	hat03b.jpg	Hat *	-0.51	-0.2	0.5	0.98	0.8	-0.06	-0.2275	-0.1471	-0.1521	1.04	0.72	0.64	-0.0154	-0.0345	-0.0333
186	headphones02b.jpg	Headphones	-0.46	-0.1	0.01	0.68	0.5	-0.73	-0.09	0.0671	-0.2555	0.51	0.04	1.17	0.0256	-0.0089	-0.0077
187	highheelshoe01.jpg	Shoe	-0.18	-0.3	0.83	0.87	0.9	-0.24	0.0738	-0.0467	-0.38	-0.16	0.26	1.52	0	0	0
188	highlighter02b.jpg	Marker	-0.71	0.1	-0.11	0.34	0.5	0.31	0.1381	0.2497	0.2933	-0.75	-0.35	-1.32	-0.0154	0	0
189	hikingshoe01.jpg	Shoe	-0.42	-0.1	-0.4	0.77	0	-0.91	-0.1277	0.1662	-0.02	0.57	-0.6	0.28	0	0	0
190	hinge.jpg	Hinge	-1.23	-0.2	-0.06	0.25	0.3	-0.44	-0.1508	-0.13	-0.005	0.56	0.62	0.26	0.028	-0.1772	-0.4438
191	holepunch02.jpg	Hole punch	0.45	-0.1	1.53	0.28	0.1	-0.59	0.0273	0.27	0.175	0.11	-0.81	-0.27	-0.0667	0.1185	0.0564
192	holepunch04.jpg	Hole puncher	1.15	0	1.62	-0.15	-0.2	-0.79	-0.0867	0.0717	-0.0771	0.65	-0.63	0.47	-0.4103	-0.0442	-0.4051
193	honeydewmelon.jpg	Melon	-0.21	-0.3	0.87	0.35	0.5	0.9	-0.34	0.0171	0.2964	1.78	0.51	-0.33	-0.0304	0.0736	-0.1586
194	horsefigurine.jpg	Horse	-0.64	0	0.8	0.2	0.2	-0.9	0.0086	-0.1429	-0.1184	0.02	1.58	0.8	-0.0799	-0.0389	-0.3389
195	hosenozzle.jpg	Hose nozzle	-0.05	-0.3	0.73	-0.26	0.2	-0.71	0.2378	0.2495	0.0389	-0.95	-0.54	0.73	-0.2513	-0.0115	-0.0334
196	hourglass.jpg	Hourglass	0.08	0.5	0.98	0.18	0.5	0	-0.5149	-0.6	-0.6	1.9	2.49	2.49	-0.1418	-0.1063	0.1018
197	iceberglettuce.jpg	Lettuce	-0.24	-0.4	-0.27	0.73	0.6	-0.04	-0.0997	0.1641	-0.1156	0.32	-0.62	-0.06	0.0461	0.0769	-0.0231
198	icecreamcone01a.jpg	Ice cream cone	-0.66	-0.2	-0.44	0.64	0.3	-0.16	-0.1044	-0.07	0.2633	0.56	0.05	-0.96	0.0102	0.0256	0.0256
199	icecubetray01a.jpg	Ice cube tray	-0.46	-0.1	0.77	0.66	0.5	-0.06	-0.323	0.2	0.2038	1.49	-0.3	-0.19	-0.0308	-0.3103	-0.1333
200	icepack.jpg	Ice pack	0.85	-0.3	1.7	0.1	0.6	0.53	0.605	0.0217	0.4573	-2.63	0.08	-1.41	-0.3795	-0.0718	-0.5051
201	iceskate.jpg	Skate	0.35	0.3	2.13	0.69	0.7	-0.29	0.0424	-0.1333	-0.2931	0.17	1.13	1.25	-0.0667	0.0256	-0.0077
202	iron01b.jpg	Iron *	-0.48	0	0.01	0.8	0.7	-0.6	0.0738	-0.08	0.02	-0.3	0.46	-0.01	0	0	0
203	jar02.jpg	Bottle	-0.18	-0.2	0.63	0.58	0.5	0.47	0.0325	-0.01	-0.2	0.17	0.65	1.71	0.0522	0.2023	0.0701
204	jar03.jpg	Jar	-0.58	-0.1	0.44	0.38	0.2	-0.3	-0.1277	0.0297	0.1317	0.44	0.19	-0.52	-0.0206	0.0256	-0.1744
205	jewelrybox01b.jpg	Jewelry box	-0.13	0.4	1.73	0.62	-0.3	-0.54	-0.0507	0.1592	0.0567	0.31	-0.71	-0.2	-0.0667	-0.0458	-0.4744
206	kettle01.jpg	Kettle *	1.06	-0.1	1.81	-0.05	0.1	-0.51	0.1911	-0.1476	0.1383	0.03	0.56	-0.86	-0.2821	-0.0077	-0.1744
207	key01.jpg	Key *	-0.37	-0.3	-0.13	0.82	0.7	0.14	-0.03	-0.03	0.47	0.17	0.17	-1.01	0	0	0
208	keyboard02.jpg	Keyboard	-0.25	-0.2	0.13	0.81	0.5	-0.99	0.0285	0.2567	0.0567	0.12	-0.25	0.05	0.0256	0.0256	0.0256
209	keychain.jpg	Key chain	-0.57	-0.7	0.8	0.62	0.5	0.2	-0.4844	-0.4333	-0.3462	1.75	1.45	0.94	0.0899	0.1053	-0.028
210	kitchenscale01a.jpg	Scale	-0.2	0.8	0.98	0.38	0.2	-0.43	-0.3395	-0.3395	-0.0472	1.36	1.53	0.45	-0.0052	-0.2744	-0.0077
211	kleenexbox01b.jpg	Kleenex box	0.21	0	-0.13	0.62	0.4	0.17	-0.0938	-0.1067	-0.14	0.31	0.02	0.51	0	0	0
212	knife01.jpg	Knife	-0.34	0.2	-0.27	0.42	0.1	0.36	0.0845	0.0391	-0.1631	-0.02	0.22	0.84	-0.0769	-0.0064	0.0436
213	knife05.jpg	Knife *	-0.32	-0.1	0.77	0.72	0.5	0.1	-0.0619	0.1359	0.2304	0.21	-0.48	-1.45	-0.0154	0	-0.1
214	ladle02a.jpg	Ladle	-0.65	-0.3	0.38	0.42	0.2	0.19	-0.18	-0.2819	0.2367	0.63	1.3	-0.42	0.0872	0.0669	-0.2974
215	lamp04a.jpg	Lamp *	-0.04	0.9	0.5	0.38	0.5	0.31	0.0585	0.1508	-0.011	-0.18	-0.65	0.04	0	-0.1034	-0.0333
216	laptop01a.jpg	Laptop	-0.34	-0.2	-0.29	1.03	0.8	-0.51	0.0015	0.2733	-0.1529	0.22	-0.67	0.7	0	0	-0.0667
217	leaf02a.jpg	Leaf *	-0.38	-0.1	0.23	0.35	-0.2	0.14	0.0169	0.3033	-0.03	-0.18	-1.27	0.17	-0.0154	0	0
218	leek.jpg	Leek	0.89	-0.5	1.23	0.1	0.2	-0.81	0.2067	-0.12	0.1956	-0.83	0.71	0.06	-0.1964	0.2042	-0.3579
219	lego03b.jpg	Lego	-0.72	-0.3	1	0.07	0.2	-0.13	-0.4931	-0.1444	-0.1286	1.9	0.63	0.66	0.0461	0.0538	-0.1462
220	lemon02.jpg	Lemon *	0.58	0.1	1.56	0.38	0.5	0.63	0.2373	0.0333	0.2917	-1.05	-0.21	-1.04	-0.0923	0	-0.2
221	lettuce.jpg	Lettuce *	-0.2	0.2	0.57	1.2	0.3	-0.34	-0.2263	0.3943	0.3164	1.18	-1.14	-0.93	0.0102	-0.0022	-0.2411
222	level03a.jpg	Level	0.65	0.3	1.83	-0.76	-0.2	-0.81	0.3616	-0.2174	0.48	-0.9	1.2	-0.5	-0.2974	0.0889	-0.4564
223	lifejacket.jpg	Life jacket	-0.05	0.1	1.07	0.36	0.3	-0.76	-0.1608	0.1872	-0.1576	0.78	-0.31	0.9	0.0513	0.0513	0.018
224	lightbulb01.jpg	Light bulb *	-0.36	-0.2	0.54	0.88	0.9	-0.71	-0.1238	0.1059	-0.0033	0.59	-0.42	-0.18	0.0769	0.0769	0.0769
225	lighter01.jpg	Lighter	-0.49	-0.1	0.37	0.62	0.6	-0.1	-0.06	0.0779	-0.06	0.36	-0.33	0.36	0.0109	-0.007	0.0263
226	lime.jpg	Lime	-0.58	-0.6	-0.62	0.38	0.4	0.86	0.0779	0.0957	-0.0233	-0.19	-0.17	0.33	0.041	0.1128	0.0071
227	lintbrush.jpg	Lint brush	0.62	-0.6	1.83	0.18	0.3	0.37	0.1816	0.3378	0.4831	0.06	-0.41	-1.32	-0.2729	-0.1754	-0.4088
228	lipstick02a.jpg	Lipstick	-0.53	0.3	1.21	0.25	0	-0.43	-0.03	0.039	0.0441	0.18	-0.25	-0.28	0.0256	-0.0077	-0.0744
229	lock03a.jpg	Lock *	-0.53	0.2	0.1	0.32	0.5	-0.43	-0.32	-0.2867	-0.2166	1.16	0.95	0.59	0.0102	0.0256	-0.0077
230	log.jpg	Log	-0.25	-0.4	0.97	0.57	0	-0.57	-0.0944	-0.3643	-0.0944	0.72	1.7	0.61	-0.0308	-0.0667	-0.1
231	lunchbox.jpg	Lunch box	-0.31	0	0.1	-0.12	0.1	-0.19	-0.2141	0.0656	0.2827	0.85	0.23	-0.6	-0.0814	-0.0427	-0.2404
232	magnifyingglass01b.jpg	Magnifying glass	-1.12	-0.4	0.36	0.51	0.5	0.23	-0.1492	-0.18	-0.18	0.81	1.01	1.01	0.1282	0.1282	0.0949
233	makeupbrush04.jpg	Makeup brush	-0.42	0.2	0.63	0.5	0.2	-0.16	0.09	0.2278	0.09	-0.25	-1.16	-0.23	-0.0466	-0.1491	0.0175
234	mallet01b.jpg	Hammer	-0.37	0.4	1.03	0.28	0.4	-0.5	-0.3069	-0.0444	-0.4929	0.83	0.27	1.61	0.0502	0.0889	0.0912
235	mango.jpg	Mango	-0.95	-0.8	1.63	0.16	0	0.27	-0.3933	-0.1341	0.3547	1.81	0.42	-0.7	0.1026	0.1462	-0.2538
236	manshoe.jpg	Shoe *	-0.48	-0.3	0.3	0.57	0.3	-0.6	-0.1477	0.1393	0.2267	0.46	-0.87	-0.68	0	0	0
237	marker01a.jpg	Marker	0.11	-0.1	0.6	0.3	0.3	0.36	0.5033	0.2683	0.4062	-1.69	-0.87	-1.53	-0.0769	0	-0.0333
238	mascarabrush.jpg	Mascara brush	-0.08	0.4	1.45	0.45	0.2	-0.19	-0.5646	-0.4483	-0.1945	1.98	1.41	0.81	0.0051	-0.0442	-0.1385
239	mask02a.jpg	Mask	0.57	1.1	1.93	0.19	0.5	-0.44	0.13	0.0514	0.23	-0.52	-0.12	0.81	-0.2004	0.1175	-0.6825
240	match.jpg	Match	-0.49	-0.3	0.19	0.56	0.4	0.64	-0.08	-0.0455	0.2533	0.46	0.24	-0.46	0	0	0
241	measuringcup01.jpg	Measuring cup	0.02	-0.3	1.33	0.36	0.4	-0.41	0.6121	0.1186	0.3844	-2.58	-0.73	-1.9	-0.0102	-0.0154	-0.0487
242	measuringspoon.jpg	Spoon	-0.07	0.5	1.53	0.05	0	-0.27	-0.0014	-0.1513	-0.16	-0.08	0.77	0.29	-0.0564	-0.1556	-0.4315
243	measuringtape01.jpg	Measuring tape	-0.55	0	0.5	0.35	0.1	-0.57	0.2861	0.1986	-0.0921	-0.14	-0.85	0.48	0.0307	0.0102	0.0436
244	mechanicalpencil02.jpg	Pencil	-0.46	0.1	-0.49	0.52	0.5	0.07	-0.3975	-0.0267	-0.3221	1.29	-0.38	1	0.0109	0.0263	-0.007
245	medal02b.jpg	Medal	-0.77	0.3	0.53	0.19	-0.1	-0.13	-0.0946	-0.0767	0.29	0.55	0.45	-0.91	0.0263	0.0263	0.0263
246	melbatoast.jpg	Melba toast	-0.57	-0.2	-0.16	0.65	0.6	-0.23	-0.2831	0.0867	-0.1871	0.98	-0.02	1.25	0.0872	0.1026	0.0359
247	metalbrush.jpg	Brush	0.66	-0.1	1.33	-0.15	-0.2	-0.3	-0.3279	0.1418	0.2933	1.21	-0.14	-0.9	-0.2291	0.0218	-0.3368
248	metalscissors.jpg	Scissors	-0.75	0.1	1.24	0.39	0.4	-0.16	-0.3649	-0.2626	-0.3922	1.76	1.05	1.86	0.0615	0.0848	-0.2462
249	metronome.jpg	Metronome	0.89	0	1.73	-0.38	0.1	-0.8	0.0433	-0.2321	0.2767	0.07	1.13	0.43	-0.0911	0.0807	-0.4492
250	microscope.jpg	Microscope	-0.43	0.4	0.73	0.45	1	-0.86	0.0208	0.0057	0.0652	-0.19	-0.04	-0.37	-0.041	-0.0154	-0.2487
251	milkcontainer.jpg	Milk container	0.31	-0.3	1.6	0.52	0.6	-0.01	0.07	-0.21	-0.23	0.29	1.63	1.4	-0.1795	-0.0866	-0.682
252	mirror.jpg	Mirror	-0.22	-0.4	1.28	0.45	-0.5	-0.93	-0.3944	-0.2761	-0.325	1.85	1.32	1.58	0.0872	0.0495	-0.2103
253	mitten04.jpg	Mitten *	0.07	-0.3	1.27	0.47	0.6	0.01	-0.1465	-0.04	-0.1331	-0.07	-0.2	0.07	-0.0462	0	-0.0333
254	mixer01d.jpg	Mixer	-0.58	-0.2	1.36	0.9	1	-0.53	-0.5406	0.0286	0.1278	1.54	-0.39	-0.93	0.1128	0.0615	-0.2718
255	moccasin.jpg	Moccasin	-0.33	-0.1	1.3	0.7	0.7	-0.41	0.0393	0.0362	0.2086	0.46	0.25	0.09	-0.0359	0.0693	0.0693
256	monitor.jpg	Monitor	-0.3	-0.4	-0.36	0.68	0.9	-0.21	-0.2163	-0.2841	0.1297	0.69	0.96	-0.72	-0.0154	0	-0.0333
257	mousetrap.jpg	Mouse trap	-0.78	0.2	1.1	0.33	0.1	0.01	-0.0055	0.2748	0.3915	-0.07	-1.44	-1.04	0.0854	0.0983	-0.0017
258	muffintin02.jpg	Muffin tin	-0.28	-0.2	1.04	0.37	0.4	-0.14	-0.1898	-0.38	-0.18	1.09	1.86	1.27	0.1436	0.0747	-0.2949
259	mushroom01.jpg	Mushroom *	0.35	0	0.73	0.5	0.5	0.13	0.0469	0	0.0333	-0.32	0	-0.21	-0.0154	0	0
260	nail.jpg	Nail *	-0.42	0	1.2	0.92	0.4	-0.06	-0.105	-0.0576	-0.161	0.46	0.34	0.64	0.0615	0.0769	0.0436
261	nailclipper03b.jpg	Nail clipper	-0.46	-0.2	-0.13	0.65	0.6	-0.09	-0.0606	-0.0289	0.06	0.34	0.24	0	0.0461	0.0079	0.0769
262	nailpolish03b.jpg	Nail polish	-0.53	0.3	1.14	0.61	0.5	-0.1	-0.1692	0.05	0.1704	0.97	-0.09	-0.51	0.0769	-0.0955	-0.0231
263	necklace.jpg	Necklace *	-0.2	0	0.93	0.62	0.1	-0.13	0.2106	-0.0729	0.3028	-0.32	0.33	-0.47	0.0372	0.0181	0.0193
264	negativefilm.jpg	Film	-0.45	0	1.33	-0.02	0.1	0.13	0.0968	0.0743	-0.2326	-0.11	0.05	1.5	-0.0975	-0.0411	-0.0744
265	notebook03a.jpg	Notebook	-0.44	-0.1	-0.37	0.47	0.2	0.16	-0.1077	0.3083	-0.1407	1.27	-0.53	1.05	0.0256	0.0256	-0.0744
266	number3.jpg	Number 3	0.02	0.3	0.89	-0.23	-0.2	0.2	-0.4571	0.0182	-0.3	2.23	0.62	1.81	-0.2307	-0.0106	-0.3554
267	nutcraker.jpg	Nutcracker	1.66	-0.4	2.03	-0.58	0.2	-0.63	0.6633	0.33	0.68	-2.54	-1.06	-1.57	-0.5128	0.1185	-0.6057
268	oilbottle01.jpg	Bottle	-0.84	-0.6	0.6	0.42	0.1	0.14	-0.05	0.0095	-0.1478	0.35	0.08	0.98	0.0282	0.0797	-0.0666
269	olive.jpg	Olive	0.52	-0.1	2.53	0.17	0.4	0.34	0.1253	0.0686	0.39	-0.7	-0.22	-0.8	-0.1898	-0.0411	-0.8411
270	onion.jpg	Onion *	-0.29	-0.1	0.74	0.51	0.3	0.49	0	0.069	0.5517	0	-0.43	-1.93	0	0	-0.0333
271	orange.jpg	Orange *	-0.19	-0.1	0.3	0.45	0	0.61	0.0615	0.1333	0.0333	-0.38	-0.67	-0.21	0	0	0
272	orangejuice.jpg	Orange juice	-0.07	0	1.35	0.28	0.5	0.49	0.008	0.0443	-0.289	0.37	0.78	1.22	-0.0923	-0.0667	-0.3
273	overalls.jpg	Overalls	-0.73	0.3	0.33	0.61	0.3	-0.16	-0.1669	-0.4131	0.0338	1.16	2.1	0.74	0.1128	0.0949	-0.0051
274	pacifier02d.jpg	Pacifier	-0.8	0.2	1.73	0.87	0.7	-0.7	-0.4092	-0.2733	0.0071	2	1.43	0.28	0.2295	0.2295	-0.2038
275	paintbrush01.jpg	Paint brush *	-0.58	0.1	1.27	0.88	0.4	0.27	-0.0588	0.0134	0.0529	0.18	-0.16	-0.47	0.0359	0.0513	-0.0154
276	paintcan.jpg	Paint can	-0.72	-0.2	0.76	0.5	0.7	0.3	-0.3419	0.1662	0.1662	1.29	-0.03	-0.07	-0.0154	0	-0.0333
277	paintroller01.jpg	Paint roller	-0.56	0	1.17	0.56	0.4	-0.1	0.1662	-0.0921	0.5008	-0.28	0.63	-1.27	-0.082	0.0693	-0.0307
278	painttray.jpg	Paint tray	0.21	-0.3	1.18	0.2	0.4	-0.11	0.2082	-0.1656	0.0567	-0.82	0.87	0.33	-0.5077	-0.2033	-0.5462
279	pants.jpg	Pants *	-0.19	-0.1	-0.03	0.11	0.1	0.17	-0.1485	-0.21	0.2567	0.69	1.12	-0.7	0	0	0
280	paperclip01b.jpg	Paper clip	-0.18	-0.3	0.06	0.05	0.2	-0.07	0.1486	0.2778	0.1538	-0.38	-0.47	-0.05	-0.3539	-0.3024	-0.0564
281	paperclip03.jpg	Paper clip	-0.33	-0.1	0.23	0.51	0.7	0.54	-0.0326	-0.141	0.0757	0.52	0.76	-0.39	0.082	0.0949	0.0615
282	papertowel.jpg	Paper towel	-0.16	-0.3	0.05	0.2	0.2	-0.6	-0.0862	0.1831	0.0054	0.08	-0.75	-0.28	-0.0308	0	-0.1333
283	partyhat.jpg	Party hat	-0.66	0.3	1.17	0.78	0.5	0.57	0.2123	0.0057	0.3496	-0.15	0.2	-0.9	0.0513	0.0168	-0.0487
284	pasta03a.jpg	Pasta	-0.28	-0.2	0.51	0.43	0.2	-0.57	-0.0931	0.2652	0.1889	1.14	-0.75	-0.36	0.1128	0.0949	-0.2385
285	PDA.jpg	PDA	0.64	0.1	1.2	-0.14	0.4	-0.11	-0.03	-0.131	-0.0577	-0.11	0.09	0.46	-0.4103	-0.0708	-0.3616
286	peach.jpg	Peach *	0.06	-0.6	0.12	-0.25	-0.2	0.29	-0.1236	0.1628	-0.2724	0.45	-0.35	1.3	0.1179	0.2564	-0.0436
287	peanut01.jpg	Peanut *	0.25	-0.4	0.1	0.16	0	-0.53	-0.0774	0.2633	0.3856	0.16	-0.75	-0.86	-0.1692	0	-0.1
288	pear01.jpg	Pear *	-0.27	-0.2	1.93	0.7	0.6	0.39	0.0154	0	0.6667	-0.11	0	-2.75	0	0	-0.4
289	peeler01.jpg	Peeler	2	-0.5	2.4	-0.35	0.5	-0.33	0.0959	-0.0191	-	-0.51	-0.18	-	-0.5847	-0.0314	-0.8462
290	pen04b.jpg	Pen *	-0.12	0.1	-0.09	0.42	0	-0.27	-0.0485	0.14	-0.0755	0.3	-0.64	0.41	0	0	-0.0333
291	pencil01.jpg	Pencil *	-0.24	-0.1	-0.3	0.53	0.4	0.5	-0.0146	0.5033	0.1367	0.07	-1.35	-0.59	0	0	0
292	pencilcase.jpg	Pencil case	0.32	-0.4	0.96	0.08	0.3	-0.71	0.4343	0.2385	0.1318	-1.55	-1.22	-0.69	-0.1693	0.0079	-0.3564
293	pencilsharpener02a.jpg	Pencil sharpener	-0.48	-0.1	0.1	0.56	0.3	0.01	-0.2631	-0.0733	-0.1733	0.55	-0.04	0.29	0.0769	0.0769	0.0769
294	pepper04a.jpg	Red pepper *	-0.06	-0.1	0.99	0.55	0.3	0	-0.4194	0.0067	-0.3517	1.26	0.03	0.96	0.0102	0.0256	-0.1744
295	peppermill02b.jpg	Pepper mill	0.45	-0.7	1.2	0.35	0.6	0.17	0.1122	-0.4433	0.0371	-0.52	1.81	-0.09	-0.2924	0.1538	-0.2795
296	perfume01a.jpg	Perfume	-0.46	-0.1	0.45	0.62	0.2	-0.46	-0.47	0.0472	-0.2617	2.02	0.42	1	-0.0154	0	-0.2
297	petcarrier.jpg	Animal cage	-0.51	-0.5	1.13	0.45	0.7	-0.43	-0.0509	-0.1003	-0.0281	0.96	1.22	0.67	-0.241	0.018	-0.2487
298	pickle.jpg	Pickle	1.04	-0.4	2.23	0.02	0.2	0.09	0.0582	-0.1714	0.025	-0.36	0.33	-0.41	-0.2462	-0.0667	-0.7333
299	pictureframe04.jpg	Picture frame	-0.66	-0.5	-0.17	0.78	0.1	0.34	-0.1963	-0.0122	-0.2233	0.66	0.01	0.87	0.0635	0.0789	0.0789
300	piggybank.jpg	Piggy bank	-0.75	0	0.55	0.84	0.2	-0.9	-0.1389	0.1204	-0.0086	0.52	-0.42	0.19	0.123	0.0538	0.1205
301	pill.jpg	Pill	-0.54	0.1	0.1	0.13	0.1	0.3	0.3925	-0.1176	0.3433	-1.18	0.32	-1.38	-0.0308	0	0
302	pillbottle.jpg	Pills	-0.45	-0.2	0.36	0.45	0.7	-0.36	0.209	0.0086	0.1633	-0.83	-0.27	-0.56	-0.0462	-0.0345	-0.2
303	pillow01a.jpg	Pillow	-0.52	-0.3	-0.6	1	0.4	0.49	-0.0677	0.3067	0.0067	0.29	-0.61	0.08	0	0	0
304	pineapple01a.jpg	Pineapple *	-0.36	-0.3	0.25	1.24	0.8	-0.84	0	0	0	0	0	0	0.0256	0.0256	-0.0077
305	pinecone01.jpg	Pine cone	0.68	0	2.03	0.21	0.3	-0.79	-0.28	0.02	0.02	1.31	-0.07	0.18	-0.2793	-0.0947	-0.4947
306	pingpongracket.jpg	Ping-pong racket	-0.73	-0.2	0.33	0.43	0.3	0	-0.1133	-0.3197	-0.5967	1.12	1.04	2.24	-0.0256	0.018	0.0513
307	pistachio.jpg	Pistachio	1.34	-0.1	1.57	-0.55	-0.1	-0.24	0.1786	0.0227	0.5192	-0.92	-0.23	-1.93	-0.3948	0.0678	-0.2846
308	pitabread.jpg	Pita bread	0.44	-0.3	1.87	0.16	0.2	-0.53	0.114	0.2317	0.4133	-0.62	0.08	-1.51	-0.1846	0	-0.5
309	pitcher02b.jpg	Pitcher *	-0.41	-0.1	0.43	0.72	0.4	0.16	-0.4565	0.0167	-0.29	2.33	0.79	1.61	-0.0199	-0.0427	-0.1404
310	pizza.jpg	Pizza	-0.48	-0.3	1.4	0.45	-0.3	-1.56	-0.11	-0.0755	0.05	0.63	0.41	-0.24	0	-0.0333	-0.1667
311	plant01.jpg	Plant	-0.08	-0.4	0.2	0.75	0.5	-0.43	0.1067	-0.0933	0.54	-0.52	0.49	-1.72	-0.0513	0.0256	-0.3077
312	plasticbasket01a.jpg	Basket	-0.59	-0.1	-0.39	0.34	0.3	-0.69	-0.1119	0.3267	-0.2686	0.5	-1.03	1.56	-0.0462	0.0769	0.0102
313	plasticflower01a.jpg	Flower	-0.56	0	0.43	0.42	0.3	-0.54	0.0946	-0.19	-0.0257	0.04	0.78	0.32	0	0	-0.0667
314	plasticgallon.jpg	Bottle	-0.95	-0.4	0.68	0.28	0.3	0.4	-0.2445	-0.1331	-0.21	1.45	0.81	1.2	-0.0564	-0.0201	-0.1487
315	plate01b.jpg	Plate	-0.34	-0.3	-0.27	0.38	-0.3	0.1	-0.0285	0.0171	0.0134	0.02	-0.18	-0.09	0	-0.0345	-0.0333
316	playingcard04.jpg	Playing card	-0.35	-0.2	0.47	0.57	0.3	0.63	-0.1585	0.0133	-0.2821	0.25	-0.17	0.4	0	0	-0.0333
317	pliers02b.jpg	Pliers *	-0.46	0.4	0.7	0.67	0.1	0.01	-0.1161	0.35	0.1	0.65	-1.33	-0.22	0.1898	0.0321	0.0821
318	pliers05.jpg	Pliers	-0.75	0.2	0.84	0.77	0.3	-0.14	-0.1094	-0.1548	0.2262	0.46	0.79	-0.92	0.3692	0.3391	0.1087
319	plugs.jpg	Plugs	-0.38	-0.5	-0.7	0.25	0.3	-0.03	-0.3207	-0.06	0.0641	1.12	0.21	0.24	0.1179	0.1185	0.2231
320	plum.jpg	Plum	0.48	0.2	2.23	0.45	0.6	1.03	0.0302	-0.0246	0.2975	-0.28	0.23	-1.24	-0.2243	-0.0508	-0.4141
321	plunger02.jpg	Plunger	-0.42	-0.1	1.53	0.38	0.2	0.19	-0.0894	0.4967	0.28	0.55	-1.06	-1.31	0.1589	-0.1742	-0.1282
322	pot01.jpg	Pot	0.22	-1.5	1.62	0.42	0.2	-0.36	-0.0643	0.0483	0.1047	0.05	0.16	0.13	-0.0401	0.0644	-0.1965
323	pot02a.jpg	Pot *	-0.47	1.5	0.6	0.69	0.6	0.09	-0.2888	0.1443	-0.22	1.51	0.74	1.11	-0.0154	-0.0345	0
324	potato02b.jpg	Potato *	-0.21	-0.3	1.54	0.28	0.5	0.24	0.125	0.3	0.1579	-0.72	-0.88	-0.88	0.0359	0.0513	-0.3154
325	potatomasher03b.jpg	Potato masher	1.06	-0.4	2.17	0	0.2	-0.49	0.1029	-0.0137	0.26	-0.96	-0.64	-0.46	-0.3384	-0.1359	-0.6025
326	powercable.jpg	Cables	-0.28	0	-0.16	0.14	0	0.03	-0.1429	-0.0777	-0.1404	0.5	0.48	0.68	-0.0667	-0.0778	-0.0744
327	printer02.jpg	Printer	-0.43	-0.4	0.03	0.88	0.8	-0.31	-0.13	-0.0967	0.1114	0.85	0.64	-0.39	0	0	-0.0333
328	propanetank.jpg	Propane tank	-0.96	-0.1	0.11	0.75	0.9	0.59	-0.2688	0.0833	-0.3833	1.57	0.73	1.64	0.1162	0.1316	0.1316
329	protractor.jpg	Protractor	-0.92	-0.4	0.23	0.45	0.6	0.16	-0.08	-0.0956	0.21	0.36	0.32	-0.6	0.0324	-0.1161	0.0632
330	puzzlepiece.jpg	Puzzle piece	-0.32	0.2	1.05	0.81	0.8	0.04	-0.1938	0.3933	-0.2055	1.01	-0.8	1.06	0.0256	0.0256	-0.0077
331	pylon.jpg	Pylon	-0.72	-0.2	0.03	0.48	0.3	0.46	-0.4389	-0.2808	-0.0717	1.91	1.23	1.11	0.1743	0.1017	-0.0282
332	qtip.jpg	Q-Tip	-0.44	-0.2	-0.32	0.65	0.3	0.47	-0.2175	0.2914	0.0303	1.05	-0.15	-0.26	0.0372	0.0181	0.0193
333	radio01.jpg	Radio	0	-0.1	1.17	0.46	0.8	-0.91	-0.1526	-0.4341	-0.5721	0.75	1.54	2.23	-0.0352	-0.007	-0.007
334	radish01.jpg	Radish	0.1	-0.3	0.89	0.46	0.5	-0.63	0.2707	-0.071	0.485	-0.92	0.33	-1.65	-0.0872	0.018	-0.682
335	raisins.jpg	Raisins	-0.39	-0.2	0.6	0.73	-0.3	-0.41	-0.1148	-0.0457	-0.1529	0.63	0.64	0.87	0.1589	0.2051	0.1384
336	ramekin01.jpg	Bowl	-0.18	-0.4	0.64	0.21	-0.1	0.19	0.3502	0.2	0.22	-1.5	-0.45	-0.44	-0.0793	-0.0018	-0.228
337	rasberry01.jpg	Rasberry	0.95	0	1.83	0.25	0.1	-0.21	0.323	-0.14	0.2078	-0.65	0.68	-0.86	-0.0923	0.0769	-0.1564
338	rattle.jpg	Toy	-0.7	0.7	1.17	0.73	-0.2	-0.73	-0.1	-0.0133	-0.4578	0.73	0.48	2.15	0.0633	-0.0392	-0.4059
339	razor01.jpg	Razor	-0.55	-0.2	0.77	0.52	0.4	-0.24	0.1731	-0.1014	0.02	-0.36	0.7	0.4	0.0372	0.0526	0.0526
340	rearviewmirror.jpg	Rearview mirror	-0.36	-0.5	0.56	0.04	-0.1	-0.59	-0.4714	-0.2107	0.1491	1.35	0.5	-0.77	0.022	0.1143	-0.119
341	reflector.jpg	Reflector	0.35	0	0.63	-0.53	-0.3	-0.61	0.0786	-0.0726	0.0682	-0.45	0.26	-0.32	-0.172	0.0456	0.0228
342	relish.jpg	Relish	2.35	0.1	1.05	-0.55	0	-0.17	0.4333	0.0286	0	-1.25	0.42	0.09	-0.6838	-0.1184	-0.3684
343	remotecontrol04.jpg	Remote control	-0.52	-0.4	-0.4	0.97	0.8	0	-0.1392	-0.301	-0.1033	0.36	0.79	-0.08	0.027	-0.0063	0.027
344	ribbon03a.jpg	Lace	-0.61	0	1.01	0.45	-0.6	-0.83	0.1454	0.05	0.0633	-0.6	0.49	0.31	0.1333	0.1954	-0.1667
345	ribbon04.jpg	Ribbon	-0.58	-0.2	-0.13	0.41	0.1	-0.41	0.0315	0.0663	-0.1967	-0.16	0.16	1.14	0.1026	0.0669	0.1026
346	rice.jpg	Rice	-0.47	-0.3	-0.46	1.08	0.1	-0.86	-0.0646	-0.043	0.4914	0.41	0.29	-1.22	0	-0.0357	-0.0667
347	ridinghelmet.jpg	Hat	-0.5	0.4	0.87	-0.11	-0.3	0.11	-0.2921	0.0943	-0.1015	1	-0.05	0.86	-0.0089	0.0181	-0.0474
348	ring01.jpg	Ring *	-0.33	0	1.12	0.54	0.5	0.14	0.1077	0.0667	0.069	-0.62	-0.42	-0.43	0	0	-0.0333
349	rock01a.jpg	Rock	0.41	0.2	0.87	0.22	-0.1	-0.13	-0.2546	-0.0657	0.0146	0.57	-0.07	0.42	-0.1474	-0.0955	-0.0807
350	rollingpin01a.jpg	Rolling pin *	-0.63	-0.2	1.01	0.41	0.6	0.27	0.3777	0.06	0.4516	-1.04	-0.01	-1.7	0.0821	0.1154	-0.0627
351	rope03.jpg	Rope	-0.42	0	0.47	1.02	0.6	-0.23	0.0697	-0.1067	0.1457	-0.3	0.82	-0.62	0.0307	0.0769	0.0102
352	rubberband01.jpg	Rubber band	-0.46	-0.4	0.18	0.07	0.2	0.44	-0.2969	-0.5867	-0.2867	0.05	1.65	0.46	0.1053	0.1053	0.0053
353	rubberglove02b.jpg	Glove	-0.52	-0.1	1.43	0.29	0.2	0.03	-0.2515	0.01	-0.2567	0.87	0.05	1.34	0	0	0
354	rug.jpg	Rug	-0.7	-0.2	0.6	0.76	0.1	-0.84	-0.5438	-0.4931	0.0241	1.98	1.88	0.06	0.0372	0.0526	0.0193
355	ruler05.jpg	Ruler *	-0.55	-0.3	-0.4	0.75	0.3	-0.19	0.0154	0.0667	0.0667	-0.11	-0.42	-0.42	0	0	0
356	runningshoe03b.jpg	Shoe	-0.48	0.1	-0.31	0.56	0.2	-1.16	-0.6031	0.0643	-0.25	1.83	-0.45	0.8	-0.0154	0	0
357	safetypin.jpg	Safety pin	-0.42	0.2	0.17	0.1	0.1	-0.24	-0.1733	0.0738	-0.2631	0.44	0.17	1.11	-0.0376	0.1316	-0.0017
358	sand.jpg	Sand	-0.15	0.3	0.74	0.02	-0.3	-1.33	-0.5174	-0.3961	-0.29	2.02	1.39	1.08	-0.0718	-0.1556	-0.1154
359	sandal.jpg	Sandal	-0.33	-0.2	-0.37	0.4	0.2	-1.09	0.1508	-0.08	0.5752	-0.92	0.46	-2.12	0	0	-0.0333
360	saw02b.jpg	Saw *	-0.76	-0.1	1.34	0.29	0.2	-0.46	0.3175	0.0869	-0.12	-0.48	-0.69	0.51	0.1096	0.0917	0.0917
361	scale01a.jpg	Scale	-0.41	-0.3	0.43	0.47	0.5	-0.67	-0.1238	0.1748	-0.0033	0.5	-0.09	-0.06	0.0513	0.018	0.0513
362	scarf.jpg	Scarf	-	-0.1	1.14	-	0.5	-0.41	-	0.1067	-0.06	-	-0.35	0.3	-	0.0256	0.0256
363	scissors01.jpg	Scissors *	-0.32	-0.1	0.03	0.95	0.4	0.44	0.0159	0.0345	0.0333	-0.12	-0.22	-0.21	-0.0308	0	0
364	scotchtape.jpg	Scotch tape	-0.08	0.1	0.57	-0.02	-0.2	-1.39	-0.0521	-0.0183	-0.1256	-0.27	-0.68	-0.19	-0.0872	0.0513	-0.0487
365	screw02.jpg	Screw *	-0.85	-0.2	0.5	0.59	0.3	-0.5	0.0469	0.1034	0.2	-0.27	-0.64	-1.08	0.0872	0.1026	0.1026
366	screwdriver04b.jpg	Screwdriver *	-0.28	-0.3	0.92	0.41	0.3	-0.27	0.3507	0.009	-0.06	-1.56	-0.13	0.3	-0.0872	0.0513	-0.1487
367	seashell.jpg	Seashell	-0.05	0.4	1.4	0.81	0.4	-0.24	-0.3871	-0.4655	0	1.3	1.59	-0.16	-0.0206	-0.0077	0.0256
368	sewingmachine01a.jpg	Sewing machine	-0.61	0	1.04	0.97	0.7	-0.66	-0.06	0.0511	0.0511	0.35	-0.26	-0.33	0.0256	-0.0434	-0.0744
369	shirt01.jpg	Shirt	-0.15	-0.4	-0.23	0.45	0	-0.66	0.0706	0.18	0.1633	-0.51	-0.72	-0.56	-0.0154	-0.0345	0
370	shirt02.jpg	Shirt *	-0.18	0.7	0.31	0.58	0.2	-0.61	0.0938	-0.0255	0.24	-0.61	0.12	-0.98	0	-0.0333	0
371	shoelace.jpg	Shoelace	-0.53	-0.4	-0.17	0.47	-0.1	-0.01	-0.1344	-0.113	0.2833	0.61	0.5	-0.75	0.0872	0.0336	0.1026
372	shorts.jpg	Shorts	-0.42	0	-0.1	0.8	0.2	-0.91	-0.1523	0.14	0.1538	0.91	-0.32	-0.04	0	0	-0.0333
373	shovel02a.jpg	Shovel	-0.91	0.1	0.2	0.32	0.1	-0.07	-0.1962	-0.2741	0.0796	0.75	0.89	-0.33	0.1538	0.1205	0.0538
374	slide02.jpg	Slide	-0.62	-0.1	0.49	0.66	0.3	-0.29	-0.039	0.0109	-0.4014	0.71	0.76	1.76	0.0411	0.0193	0.0359
375	slipper01b.jpg	Slipper	0.2	-0.4	1.33	0.16	0.2	-0.36	0.2294	-0.0233	0.3317	-0.66	0.03	-1.78	-0.0462	0	-0.2333
376	snowpeas01.jpg	Snow peas	0.53	0.1	0.87	0.45	0.8	0.57	-0.25	-0.1262	-0.2289	1.17	0.96	0.6	-0.2814	-0.0192	-0.3404
377	soap03a.jpg	Soap	0.48	-0.4	0.77	-0.04	0	0.1	0.0207	-0.0533	-0.0095	-0.5	-0.11	-0.2	-0.1436	0.0256	-0.3411
378	soapdispenser01.jpg	Soap dispenser	-0.35	-0.2	-0.12	0.8	0.9	-0.37	-0.1688	0.1661	0.0768	1.25	-0.33	0.36	-0.0975	-0.2077	-0.3411
379	sock01a.jpg	Sock *	-0.47	0	-0.13	0.62	0.2	0.03	-0.1146	0.17	-0.13	0.69	-0.38	0.8	0	0	0
380	soil.jpg	Dirt	0.15	0	1.07	0.04	-0.2	-1.39	-0.5113	-0.2271	-0.3591	2.61	1.06	1.81	-0.0872	0.1706	-0.0282
381	spatula03.jpg	Spatula	-0.2	0.3	0.77	0.3	0.3	0.13	0.0333	-0.1731	-0.1731	0.08	0.97	1.05	0.2052	0.2107	0.1488
382	spatula04.jpg	Spatula	-1	-0.9	0.85	0.35	0.1	-0.04	0.013	0.0633	0.2685	-0.2	-0.47	-0.7	0.2257	0.3413	-0.1414
383	speaker04.jpg	Speaker	-	-0.1	-0.23	-	0.6	-0.17	-	0.3885	-0.0967	-	-1.33	0.64	-	-0.069	0
384	sponge01.jpg	Sponge	1.13	-0.1	1.94	0.1	0.3	-1.04	0.0363	-0.0029	0.0011	-0.18	-0.03	0.02	-0.3692	-0.0667	-0.3793
385	spoon01.jpg	Spoon *	-0.34	-0.3	-0.23	0.79	0.5	0.01	-0.0646	-0.0133	0.0533	0.4	0.09	-0.26	0	0	0
386	sportbag.jpg	Bag	-0.58	0.1	-0.36	0.55	0.3	-1.24	0.1069	0.1267	0.0772	0.21	0.35	-0.43	-0.0154	0	-0.0333
387	spraybottle01.jpg	Spray bottle	-0.6	0.1	-0.03	0.36	0.5	0.1	-0.0809	0.0386	0.3926	0.48	0.27	-1.26	-0.0769	-0.1154	-0.1564
388	spraycan.jpg	Spray can	-0.32	0.2	0.49	0.21	0.2	-0.39	-0.583	-0.0804	-0.3997	2.04	-0.27	1.31	0.0205	-0.0487	0.018
389	squeegee01b.jpg	Squeegee	-0.92	-0.1	0.53	0.28	0.3	0	-0.42	0.1255	0.13	2.31	-0.33	0	0.082	-0.1132	-0.2051
390	stackingrings01a.jpg	Toy	-0.52	0.2	0.76	0.32	0.4	-0.21	-0.3605	0.0109	-0.1185	1.78	-0.21	1.29	-0.0871	0.0154	-0.2846
391	stapler03a.jpg	Stapler	-	-0.3	-0.03	-	0.2	-0.44	-	0.44	0.3538	-	-0.66	-1.61	-	0	0
392	stapleremover.jpg	Staple remover	-	0.1	1.66	-	0.3	-0.7	-	0.1182	0.4429	-	-0.55	-1.2	-	-0.0825	-0.3491
393	staples.jpg	Staples	-0.32	-0.1	-0.17	0.44	0.4	-0.3	0.1831	0.3931	0.2114	-0.73	-0.99	-1.06	-0.0102	-0.082	0.018
394	starfish.jpg	Starfish	-0.72	-0.2	0.99	0.94	0.7	-0.78	-0.2388	-0.2355	-0.201	0.75	0.73	0.59	0.0102	0.0256	-0.0077
395	statue01.jpg	Statue	0.02	-0.1	1.13	0.39	0.4	-0.93	-0.08	0.0543	-0.3822	0.8	0.55	1.95	-0.1282	0.1026	-0.2974
396	strainer01b.jpg	Strainer	-0.51	0	0.81	0.64	0.1	-0.21	0.0058	0.0829	0.0584	0.2	-0.19	0.12	0.1927	0.219	-0.0509
397	strainer02.jpg	Strainer	0.15	-0.1	1.13	0.39	-0.1	-0.04	-0.1285	-0.3817	0.2433	-0.12	1.25	-0.98	0.0564	0.1135	-0.3436
398	straw.jpg	Straw	-1.15	-0.3	-0.98	0.58	0.2	0.6	-0.17	-0.0271	0.0024	1.04	0.16	0.14	0.2105	0.176	0.1772
399	strawbasket01.jpg	Basket *	-0.21	0.3	1.57	0.41	0	-0.7	-0.1094	0.1314	0.21	0.72	-0.5	-0.79	0.1333	0.145	-0.1308
400	strawberry.jpg	Strawberry *	-0.17	-0.2	0.42	0.47	0.4	-0.53	0	0	0	0	0	0	0	0	0
401	studiolight.jpg	Lamp	-0.14	-0.4	0.7	0.21	0.3	-0.51	0.0025	-0.0428	-0.28	0.17	0.25	1.12	-0.2359	0.0256	-0.1411
402	styrofoamcup.jpg	Styrofoam cup	-0.16	0.3	0.44	0.32	0	0.4	0.0325	-0.03	0.0117	-0.2	0.01	0.02	0.0102	-0.0089	-0.1744
403	suitcase.jpg	Suitcase *	-0.6	0.2	0.1	0.52	0.4	-0.5	-0.3992	-0.3586	-0.2633	1.35	1.14	0.61	0.0256	0.0256	0.0256
404	sunglasses04.jpg	Sunglasses	-0.35	-0.1	0.82	0.74	0.6	0.23	0.3515	0.2233	0.4971	-0.9	-0.81	-1.51	0	0	-0.0667
405	swimgoggles.jpg	Goggles	-0.87	0.3	0.13	0.65	0.8	0.21	-0.2238	0.3237	0.1867	0.78	-0.64	0.01	0.0359	-0.0177	0.0513
406	syringe01.jpg	Syringe	-0.62	0.9	1.07	0.88	0.2	-0.29	-0.2806	-0.3186	-0.29	0.77	0.95	0.76	0.0372	0.0526	0.0526
407	tambourine.jpg	Tambourine	-0.61	0.4	0.2	0.25	0.3	-0.39	-0.0844	0.2913	0.2333	0.44	-1.05	-0.36	0.2154	-0.0025	-0.6692
408	tampon.jpg	Tampon	1.37	-0.4	2.31	-0.22	0.3	0.19	0.565	0.1543	0.44	-2.2	-0.75	-0.62	-0.5026	0.0937	-0.8051
409	tape02a.jpg	Tape	-0.52	0.2	0.07	0.12	0.5	0.19	0.1529	0.29	0.04	0.1	-0.78	-0.14	-0.0199	-0.0082	-0.1737
410	taperecorder.jpg	Tape recorder	-0.42	0.3	1.19	0.68	1	-0.17	-0.2374	0.0114	0.3246	1.11	-0.08	-1.09	-0.0206	-0.0411	-0.1077
411	teabag.jpg	Tea bag	-0.29	-0.1	0.83	0.48	0.5	-0.29	-0.0444	0.54	0.42	0.22	-1.82	-2.14	-0.0154	0	-0.1667
412	teapot.jpg	Teapot	0.16	-0.1	1.31	0.48	0.2	-0.6	0.1833	-0.081	0.6	-0.63	0.43	-2.18	0.0481	0.0789	-0.1211
413	teddybear02b.jpg	Teddy bear	-0.64	-0.3	-0.4	1.15	0.5	-0.14	-0.0746	0.41	-0.19	0.47	-0.9	0.87	0	0	0
414	telephone01b.jpg	Telephone *	-0.1	0	0.77	0.82	0.8	-0.33	-0.3669	-0.49	-0.2567	1.09	1.86	0.94	0	0	0
415	tennisball01b.jpg	Tennis ball	-0.25	0.1	1.03	0.27	0.4	0.21	0.0631	0.0067	-0.06	-0.38	-0.06	0.29	0	0	0
416	thermometer02b.jpg	Thermometer	-0.25	0.1	1.21	0.39	0.4	-0.47	0.0012	-0.03	0.5854	-0.05	0.18	-1.81	0.0102	-0.0089	-0.1077
417	thermos.jpg	Thermos	0.31	-1.1	0.87	0.07	0.6	0.24	0.2171	-0.31	0.4162	-0.93	1.35	-1.56	-0.1948	0.1154	-0.2696
418	thimble.jpg	Thimble *	0.45	-0.2	1.91	0.33	0.2	-0.44	0.0532	-0.19	0.31	-0.45	1.12	0.12	-0.1413	0.1109	-0.6415
419	thread02.jpg	Thread *	-	-0.2	-0.07	-	0.3	0.03	-	0.2114	-0.16	-	-0.09	0.61	-	0.0937	0.1282
420	thumbtack02a.jpg	Thumbtack	-0.08	-0.1	1.06	0.05	0.1	-0.61	-0.0486	-0.4295	-0.1914	0.07	1.16	0.54	-0.0411	-0.0949	-0.0949
421	tile.jpg	Tile	-0.85	0.5	-0.4	0.26	-0.1	0.51	0.5066	0.5786	-0.1	-1.61	-2.2	0.6	0.0964	0.1234	0.0912
422	toast.jpg	Toast	0.17	-0.2	1.1	0.55	0.4	-1.04	0.121	0.3871	0.34	-0.46	-1.05	-1.55	-0.0308	0	-0.1667
423	toaster.jpg	Toaster *	0.19	-0.3	1.57	0.61	0.7	-0.33	0.0637	0.0367	0.1367	-0.48	-0.17	-0.59	0.0109	0.0263	0.0263
424	toiletpaper01a.jpg	Toilet paper	-0.17	0.2	-0.02	0.92	0.3	0.03	-0.08	0.3046	0.22	0.52	-1.23	-0.66	-0.0154	-0.1034	0
425	tomato01.jpg	Tomato *	-0.19	-0.1	0.57	0.19	0.3	0.44	0.0462	0	0	-0.27	0	0	0	0	0
426	tomatojuice.jpg	Tomato juice	0.28	-0.5	1.28	0.15	0.5	0.57	0.2177	0.0396	0.2671	-0.59	0.35	-0.36	-0.1474	-0.0164	-0.4646
427	tongs01b.jpg	Tongs	-0.14	-0.2	0.53	0.12	0	0.16	0.19	0.2715	0.4983	-0.98	-1.19	-1.56	0.1538	0.2846	0.1846
428	toothbrush03b.jpg	Toothbrush *	-0.3	-0.3	-0.16	0.43	0.2	-0.4	0.0308	0	0	-0.2	0	0	0	0	0
429	toothpaste.jpg	Toothpaste	-1.02	-0.4	-0.63	0.96	0.5	0.39	-0.0181	0.31	-0.1986	0.56	-0.55	1.09	0.0359	0.0168	0.018
430	toothpick02.jpg	Toothpick	-0.85	0.4	0.47	0.17	-0.6	0.2	0.3256	0.0709	-0.19	-0.68	-0.21	1.12	0.1641	-0.0274	0.0128
431	tortilla.jpg	Tortilla	0.2	-0.1	1.57	0.53	0.3	0.07	0.1148	-0.02	-0.2263	-0.69	-0.13	0.67	0.0616	0.1237	-0.1359
432	towel01.jpg	Towel	-0.41	-0.5	-0.41	0.41	0.1	-0.53	-0.2245	0.0297	-0.0062	0.93	-0.04	0.19	-0.0462	0	-0.1333
433	towel04a.jpg	Towel	-0.08	-0.3	-0.1	0.51	-0.3	-0.26	-0.1315	-0.1872	-0.1528	0.13	0.82	-0.04	0	0	-0.0333
434	toycar04.jpg	Car	-0.61	-0.2	-0.47	0.68	0.3	-1.26	0.1023	0.31	0.1433	0.08	-1.4	-1.07	0	0	0
435	toycow.jpg	Toy cow	-	0.2	0.13	-	0	-0.47	-	0.2167	0.1796	-	-0.7	-0.65	-	0	-0.1
436	toydinosaur.jpg	Toy dinosaur	-1.08	-0.1	0.61	0.82	0.6	-0.93	0.0812	-0.0167	0.1426	-0.17	-0.05	-1.08	0.0102	0.0256	-0.0744
437	toytank.jpg	Toy tank	-1.07	-0.1	0.2	0.32	0.3	-0.89	0.2619	0.1207	0.0172	-1.17	-0.64	0.29	-0.0052	-0.0077	-0.0077
438	toytractor01b.jpg	Toy truck	-0.6	0.4	0.98	0.56	0.2	-1.41	-0.3214	-0.0714	-0.2115	1.13	0.46	0.45	-0.0308	0	-0.1333
439	tray.jpg	Tray	-0.15	0.3	0.6	0.48	0.3	0.33	-0.139	-0.02	0.3133	0.58	0.3	-0.36	-0.117	-0.0046	-0.3632
440	tripod.jpg	Tripod	-0.32	0.8	0.94	0.42	0.5	-1.23	-0.0904	0.0108	0.0108	0.67	-0.03	0.28	-0.1179	-0.082	-0.082
441	tshirt.jpg	T-shirt	-0.4	-0.3	-0.33	0.38	0.3	0.3	0.3431	0.3372	0.2338	-0.82	-0.68	-0.87	0	0	-0.0333
442	tube.jpg	Tube	-0.61	0.7	-0.52	-0.15	0	-0.04	0.2985	0.0869	0.2827	-0.76	-0.63	-0.34	-0.0158	0.1472	-0.0825
443	tupperware03a.jpg	Tupperware	-0.52	0	0.5	0.62	0.6	0.54	0.2008	0.3	0.2643	-0.13	-0.93	-0.62	-0.0038	-0.0075	-0.0397
444	tuque03a.jpg	Tuque	-0.08	0.1	0.86	0.99	0.5	-0.33	-0.3131	-0.4433	-0.3957	1.12	1.23	1.05	0.0102	0.0256	-0.0411
445	tweezers02a.jpg	Tweezers	-0.48	0	0.67	0.44	0.2	-0.1	-0.1031	0.3083	0.1714	0.34	-0.92	-0.95	0.0872	-0.0403	0.0359
446	umbrella04.jpg	Umbrella *	-0.32	-0.2	-0.11	0.5	0	-0.61	0.3846	0	0.0667	-1.05	0	-0.42	0	0	0
447	usbkey.jpg	USB key	-0.69	0.1	-0.47	0.85	0.8	0.83	-0.7746	-0.6419	-0.4107	3.46	2.67	1.98	0.0513	-0.0487	0.018
448	vase01.jpg	Vase *	-0.55	-0.5	1.66	0.68	0.5	-0.01	0.3546	0.1059	0.3657	-1.09	-0.33	-1.61	-0.0102	0.0513	-0.0154
449	vase02.jpg	Vase	0.02	-0.2	1.17	0.64	0	-0.27	0.1906	0.0593	0.18	-0.64	-0.17	-0.12	-0.0974	0.1795	-0.0872
450	vhstape.jpg	VHS tape	-0.32	-0.2	1.23	0.36	0.7	-0.59	-0.3192	-0.1833	-0.1574	0.99	0.86	0.58	0	0	-0.069
451	videocamera01a.jpg	Video camera	-0.22	0.4	0.87	0.3	0.9	-0.41	-0.2723	-0.0628	-0.4467	1.04	0.49	1.6	0.0256	-0.0077	0.0256
452	vikingmask01b.jpg	Mask	-0.29	-0.2	1.57	0.49	0.2	-0.69	0.1218	0.2543	-0.14	-0.29	-0.09	0.94	0	0.1193	-0.0129
453	violin.jpg	Violin	-0.82	-0.3	0.83	0.48	0.7	-0.6	-0.0144	-0.03	0.0033	0.06	0.18	-0.03	0.0359	0.0513	0.0513
454	visegrippliers.jpg	Vise grip	-0.2	-0.2	0.52	0.1	1.2	-1.04	-0.2997	-0.5521	-0.3942	0.22	1.42	0.58	-0.0923	0.3077	-0.059
455	walkman.jpg	Walkman	0.44	-0.3	2.23	-0.12	0.7	-0.84	0.1911	0.0514	0.23	-0.48	-0.21	-0.64	-0.2288	0.0122	-0.3878
456	wallet02a.jpg	Wallet	-0.17	-0.6	0.37	0.42	0.6	-0.53	-0.1348	0.1086	0.299	0.73	0.11	-1.03	-0.1436	-0.0411	-0.2744
457	wallet04.jpg	Wallet	0.53	0.4	0.8	0.19	0	-0.24	-0.0794	0.0571	0.17	0.19	0.42	-0.02	-0.1641	0.0168	-0.1154
458	walnut01c.jpg	Walnut	-	0.1	2.7	-	0.4	-0.36	-	0.0715	0.34	-	0.49	-0.96	-	-0.0487	-0.682
459	watch02a.jpg	Watch *	-0.48	-0.1	-0.4	0.88	0.4	-0.53	0.2238	0.0033	0.1459	-0.38	-0.12	-0.2	0	0	-0.0333
460	waterbottle01b.jpg	Water bottle	-0.72	0	-0.51	0.64	0.4	-0.1	-0.1008	0.1633	-0.0562	0.44	-0.48	0.14	0	0	-0.0333
461	waterbottle03.jpg	Water bottle	0.07	0.6	1.17	0.62	0.6	0.69	0.1631	0.0814	0.3529	-0.37	-0.66	-1.26	-0.0154	-0.0278	-0.0667
462	wateringcan.jpg	Watering can *	-0.53	-0.1	0.9	0.35	0.4	-0.66	-0.3406	-0.34	0.06	1.91	1.98	0.25	0.2256	0.0897	0.0897
463	watermelon.jpg	Water melon *	-0.29	-0.3	0.2	0.65	0.5	0.94	-0.06	0.2848	-0.06	0.3	-0.97	0.3	0.0256	0.0256	0.0256
464	weight01.jpg	Weight	-0.34	0.2	0.55	0.11	0.3	0	0.0855	0.04	-0.1523	0.23	0.15	0.73	-0.0512	0.0359	-0.0307
465	wheel01.jpg	Wheel *	0.29	-0.3	1.2	-0.23	0.3	0	0.0764	0.2843	0.57	-0.83	-1.22	-1.94	-0.2718	0.0937	-0.0718
466	whisk.jpg	Whisk	0.03	-0.5	1.23	0.01	0.1	-0.9	0.4243	-0.1176	-0.04	-1.44	0.56	0.26	-0.0717	0.2821	-0.0512
467	winebottle01.jpg	Wine bottle	-0.32	-0.3	1.3	0.5	0.6	0.67	-0.1969	-0.0867	0.1628	0.5	0	-0.24	0	0	-0.0333
468	wineglass01.jpg	Wine glass *	-0.25	-0.2	0.61	0.96	0.9	0.39	-0.3123	0.2007	-0.1441	0.77	-0.5	0.46	0	0	-0.0333
469	winerack.jpg	Wine rack	1.42	0.1	2.1	-0.64	0.2	-0.96	0.2367	0.3595	0.4033	-0.85	-1.36	-0.57	-0.5693	-0.191	-0.6462
470	wire.jpg	Wire	-0.8	0	0.31	-0.19	-0.1	-0.41	-0.0533	0.0967	-0.57	0.58	0.55	2.47	0.1026	0.1105	-0.0964
471	wirecutter02.jpg	Pliers	-0.98	0.3	0.57	0.76	0.5	0.21	-0.3508	-0.07	0.0017	1.2	0.33	-0.61	0.3077	0.2168	0.0744
472	wirestripper.jpg	Pliers	-0.48	0.6	1.64	0.02	-0.4	-1	-0.4452	-0.1156	-0.2267	2.08	0.34	1.18	0.2975	0.29	-0.041
473	wood.jpg	Wood	-0.82	-0.1	0.2	0.78	0.7	0.83	-0.2481	-0.2562	-0.17	1.12	1.64	0.29	0.0615	0.0769	0.0769
474	woodenspoon.jpg	Wooden spoon	-0.37	0	1.19	0.52	0.4	0.66	-0.21	0.0917	0.2733	0.76	-0.14	-0.58	0.0872	0.1026	-0.3974
475	workingglove02c.jpg	Glove	-0.78	-0.6	1	0.49	0.5	-0.26	-0.1725	0.1067	0.0329	0.29	-0.29	-0.46	-0.0154	0	-0.0345
476	wrench01b.jpg	Wrench *	-0.4	0.2	0.91	0.15	0.1	-0.63	0.4689	0.399	0.405	-1.51	-1.1	-1.19	-0.1282	-0.0964	-0.2872
477	xylophone.jpg	Xylophone	-0.5	-0.1	1.37	0.12	0.1	-0.44	0.1304	-0.2037	0.3125	-0.58	0.78	-0.98	-0.1128	0.0795	-0.2872
478	yarn.jpg	Yarn	-0.65	-0.2	0.55	0.96	0.8	-0.36	0.1197	0.0307	-0.3678	-0.57	-0.49	0.98	0.082	0.0949	0.0282
479	ziplocbag.jpg	Plastic bag	1.33	-0.1	0.47	-0.28	0	0.41	0.0197	-0.0613	0.17	-0.5	-0.13	-0.84	-0.4222	-0.047	-0.0063
480	zucchini01.jpg	Zucchini	0.72	0.3	1.9	0.11	0.1	0.26	0.3456	0.35	0.19	-0.68	-0.81	-0.8	-0.2024	-0.0614	-0.5614
ENG = English-Canadian norms; FRE = French-Canadian norms; BRA = Brazilian norms; DKO = Don't know object; DKN = Don't know name; TOT = Tip-of-the-tongue; vs = versus
* Objects that can also be found in the Snodgrass and Vanderwart (1980) set.
** Empty responses were only accounted in the BR norms. To allow comparisons we collapsed DKO, DKN and TOT responses of the previous published norms.

## Sheet: Brazilian norms
ID BOSS (2010)	Filename BOSS (2010)	Modal name BOSS (2010)	Mean items difference scores between the Brazilian norms versus the English-Canadian, French-Canadian and,Thai norms
			Familiarity			Visual complexity			Modal name agreement (%)			H value			DKO/DKN/TOT/Empty responses (%)**
			BRA vs. ENG	BRA vs. FRE	BRA vs. THAI	BRA vs. ENG	BRA vs. FRE	BRA vs. THAI	BRA vs. ENG	BRA vs. FRE	BRA vs. THAI	BRA vs. ENG	BRA vs. FRE	BRA vs. THAI	BRA vs. ENG	BRA vs. FRE	BRA vs. THAI
1	50dollarsbill.jpg	50$ bill	-0.82	-0.82	0.55	-0.44	0.26	-0.71	0.1088	0.2355	-0.1026	-0.14	-0.21	1	0.0154	0.0154	-0.0513
2	alarmclock.jpg	Alarm clock	-0.63	-0.93	0.77	-0.24	0.46	-0.48	-0.0511	0.0786	0.1389	-0.16	-0.43	-0.76	0.0923	0.1692	-0.4308
3	almonds.jpg	Almonds	-0.55	-0.95	0.18	0.12	0.32	-0.21	-0.19	-0.3766	-0.2877	0.84	1.64	1.23	0.2308	0.2308	0.0975
4	antenna.jpg	Antenna	0.78	0.18	1.23	-0.67	0.03	-0.71	0.0144	0.0303	0.3544	-0.3	-0.1	-1.44	-0.082	0.0898	-0.2102
5	apple07.jpg	Apple *	0.29	0.09	0.52	-0.38	-0.08	0.13	0.06	0	0	-0.34	0	0	0	0	0
6	ashtray01.jpg	Ashtray *	0.1	-0.1	1	-0.65	0.05	-1.74	-0.1169	-0.2069	0.2931	0.91	1.44	-0.82	0.0564	0.041	-0.4256
7	asparagus.jpg	Asparagus *	-1.46	-1.76	-0.86	-0.04	0.16	0.2	-0.3	-0.5	-0.3095	1.49	2.55	1.47	0.4564	0.4948	0.3615
8	avocado.jpg	Avocado	-0.78	-0.58	1.66	-0.65	-0.25	-0.49	0.0191	-0.0524	0.4647	0.05	0.38	-1.13	0.2975	0.2197	-0.3769
9	axe.jpg	Axe *	0.59	0.49	1.82	-0.66	0.04	-0.12	0.1765	-0.0635	0.0744	-0.96	0.47	-0.32	-0.0974	0.0308	-0.0025
10	babybottle.jpg	Baby bottle	0.66	1.06	1.12	-0.47	-0.17	-0.86	-0.1082	-0.0982	-0.0182	0.47	0	0.08	-0.0513	0.0159	-0.3462
11	babyseat.jpg	Baby seat	-0.36	-0.26	0.47	-0.26	0.34	-0.2	0.0233	0.1547	0.0701	-0.48	-0.28	0.2	0.1589	0.197	-0.1052
12	backpack01a.jpg	Backpack	0.1	0.3	0.59	-0.95	-0.45	-1.92	0.1775	0.1708	0.6875	-0.91	-0.85	-2.31	0.0154	0.0154	-0.0513
13	bag.jpg	Bag	0.69	0.19	0.42	-0.78	-0.28	-1.21	0.0844	0.2375	0.0996	-0.44	-1.17	0.09	0.0052	0.0308	-0.0025
14	bagel.jpg	Bagel	-0.87	-0.97	-0.48	-0.26	0.24	-0.83	-0.4433	-0.45	-0.5833	2.04	1.9	2.6	0.0513	0.0769	-0.0231
15	ball02.jpg	Ball *	0.58	0.08	0.91	-0.09	-0.19	0.31	0.0147	0.3347	0.5347	0.1	-1.14	-1.7	-0.0051	-0.0148	-0.0436
16	balloon01b.jpg	Balloon *	0.38	0.48	1.32	-0.44	-0.24	0.03	-0.0887	0.2813	-0.1842	0.34	-0.9	0.97	0.0154	-0.056	-0.0179
17	banana.jpg	Banana *	0.21	0.01	0.31	-0.63	-0.23	-0.37	0	0	0.2333	0	0	-0.78	0.0154	0.0154	0.0154
18	bandage.jpg	Bandage	-1.62	-1.52	-0.86	0.15	0.55	-0.56	-0.0867	-0.3189	0	0.11	1.06	0.52	0.3898	0.4898	0.3231
19	bandaid01.jpg	Band-aid	0.12	-0.28	0.42	0.04	0.14	0.11	0.0385	0.4922	0.1552	-0.1	-1.24	-0.47	0.0421	0.1	0.2
20	baseball01a.jpg	Baseball	0.25	0.05	2.05	-0.45	0.25	-0.74	-0.1398	-0.1319	-0.2313	0.41	0.52	0.97	0.0308	0.0308	-0.1025
21	bastingbrush.jpg	Brush	0.54	0.24	1.21	-0.06	-0.06	0	0.1106	0.2206	0.1706	-0.85	-0.92	-0.25	-0.0154	0.0803	-0.1179
22	battery02b.jpg	Battery	0.14	0.14	0.74	-0.23	0.27	-0.09	-0.0337	0.2063	0.3891	0.16	-0.81	-1.01	0.0154	0.0154	-0.0179
23	beermug01a.jpg	Beer mug	0.44	0.44	-0.03	-0.79	-0.19	-0.83	0.15	0.2214	-0.1357	-0.83	-0.9	0.78	0	-0.0345	-0.0667
24	belt02a.jpg	Belt *	0.51	0.31	0.48	-0.52	-0.42	-0.86	0.0444	-0.0156	0.0201	-0.22	0.12	-0.1	0.0154	0.0154	-0.0513
25	bib.jpg	Bib	0.37	0.87	1.7	-0.76	-0.16	-0.92	0.0506	0.1499	0.4462	-0.14	-0.68	-1.05	-0.1197	-0.0846	-0.0846
26	bikehelmet.jpg	Helmet	0.38	0.48	2.02	-0.74	-0.04	-1.88	0.2385	0.1052	0.1385	-1.06	-0.66	-0.83	-0.0256	0	0
27	binder03b.jpg	Binder	0.05	-0.15	0.52	-0.05	0.35	0.21	0.0658	-0.1508	0.1125	-0.02	0.8	-0.12	0.0667	0.0923	0.0923
28	binoculars01b.jpg	Binoculars	0.49	0.99	1.67	-0.99	-0.19	-1.6	0.03	0.1071	0.0714	-0.19	-0.59	-0.44	-0.0872	0.0154	-0.0513
29	birdie.jpg	Birdie	0.12	-0.18	-0.35	-0.34	0.06	-0.2	0.5764	0.5893	0.4131	-2.28	-1.85	-1.39	-0.0194	0.0718	0.1385
30	blackberry.jpg	Blackberry	-0.66	-0.76	1.15	-0.67	-0.67	-0.86	0.027	-0.1349	0.3324	-0.21	0.61	-0.93	0.0308	0.1156	-0.3821
31	bleachbottle.jpg	Bottle	0.48	1.08	1.11	-0.21	-0.11	-0.08	0.1238	0.1545	0.1916	-0.84	-0.33	-0.56	0.0564	0.072	-0.2923
32	blueberry01.jpg	Blueberry	-2.2	-2.5	0.41	0.19	0.69	0.66	-0.6067	-0.6322	0	2	2.15	-0.38	0.5282	0.5975	0.0308
33	book01b.jpg	Book *	0.39	0.19	0.12	-0.66	0.04	-0.29	-0.1556	-0.2323	0.0447	0.44	0.91	-0.41	0.0154	0.0154	-0.0179
34	boot02b.jpg	Boot *	0.35	0.35	1.68	-0.64	0.06	-0.94	0.1338	0.0228	0.176	-0.74	-0.09	-1	0	0	-0.1
35	bottlecap.jpg	Bottle cap	0.75	0.55	0.42	-0.61	-0.31	-0.85	-0.3423	0.2077	0.1629	0.28	-1.28	-1.51	-0.0789	0	-0.0333
36	bottleopener01.jpg	Bottle opener	0.28	0.08	0.53	-0.22	-0.12	-1.09	-0.111	-0.0832	-0.3596	-0.05	0.04	1.12	0.0051	0.0277	0.041
37	bow02b.jpg	Bow	0.03	0.03	0.83	-0.38	0.02	-1.11	-0.2205	-0.0919	-0.0119	0.89	0.56	0.44	-0.0701	0.027	0.0282
38	bow04.jpg	Bow *	0.72	0.22	1.27	-0.45	-0.25	-0.75	0.2167	0.1839	-0.1795	-0.57	-0.34	0.99	-0.123	-0.0025	-0.1025
39	bowl01.jpg	Bowl	0.31	0.91	-0.12	-0.53	-0.03	-0.43	-0.283	-0.1587	-0.1402	1.17	0.58	0.75	0.0615	0.0615	0.0282
40	bowl02.jpg	Bowl *	-0.52	-0.82	-0.21	-0.39	-0.49	0.14	-0.5807	-0.4444	-0.1498	2.17	1.45	1.21	0.1692	0.1335	-0.0975
41	box01.jpg	Box *	0.82	0.72	0.85	-0.58	-0.68	-0.45	0.3013	0.333	0.3739	-0.54	-0.55	-0.77	0.0154	0.0154	-0.0846
42	boxcutter03a.jpg	Exacto knife	0.48	0.68	0.47	-0.67	-0.07	-1.17	0.531	0.1128	0.0421	-1.82	-0.45	-0.08	-0.0502	-0.1337	0.0077
43	bracelet01.jpg	Bracelet	0.48	0.28	0.75	-0.25	-0.35	-0.02	0.321	0.2273	0.331	-1.61	-0.72	-1.35	-0.0205	0.072	-0.059
44	bracelet04.jpg	Bracelet	-0.09	0.11	0.78	-0.22	-0.82	-0.69	-0.079	-0.4023	-0.2054	-0.1	1.48	0.92	-0.0974	-0.0647	-0.159
45	bracket01.jpg	Bracket	0.05	0.15	1.25	0.25	0.35	0.59	0.111	-0.1746	0.131	-0.48	1.27	0.93	0.1384	-0.0128	-0.1898
46	branch02.jpg	Branch	0.24	-0.06	0.97	-0.48	-0.38	-0.78	0.2935	0.1935	-0.1584	-0.29	-0.69	0.65	-0.0564	0.0462	-0.0538
47	bread.jpg	Bread *	0.39	-0.01	1.26	-0.8	-0.2	-0.46	0.3	0.2667	0.0667	-0.5	-0.32	-0.1	-0.0256	0	0
48	brick.jpg	Brick	0.05	0.05	1.33	-0.35	0.15	-0.06	-0.5263	-0.4596	-0.1189	2.63	2.21	0.54	0.0718	0.1231	0.0231
49	broccoli01a.jpg	Broccoli	-0.08	-0.08	0.35	-0.84	-0.34	-1.48	-0.0017	-0.0317	-0.0317	0.03	0.2	0.2	0.0308	-0.0025	-0.0025
50	brooch.jpg	Brooch	-0.66	-0.66	-0.02	-0.42	-0.32	-1.59	0.0488	0.0588	0.2731	-0.06	-0.14	-0.04	0.2974	0.2864	-0.2898
51	broom.jpg	Broom *	0.5	0.2	1.03	-0.72	-0.12	-0.59	-0.0015	-0.0282	0.2242	0.01	0.17	-0.98	-0.0769	0	-0.0667
52	brush05b.jpg	Brush *	0.68	1.28	1.16	-0.64	-0.54	-1.63	0.0252	0.0481	0.2802	0.27	0.02	-0.57	-0.0461	0.0732	-0.0647
53	brusselssprout.jpg	Brussels sprout	-0.35	-0.15	-0.25	-0.1	-0.3	-0.4	-0.02	-0.3496	-0.2655	0.51	1.48	0.95	0.1539	0.1618	-0.0359
54	bubbleblower.jpg	Bubbles	0.78	0.98	1.44	-0.49	-0.39	-0.98	0.2583	0.2283	0.0937	-0.68	-0.76	0.23	0.1081	-0.018	-0.2594
55	bucket01a.jpg	Bucket	0.39	0.29	0.39	-0.32	-0.02	0.08	0.3106	0.2752	0.462	-1.02	-0.4	-1.34	-0.0116	-0.056	-0.0513
56	bungeecord02.jpg	Bungee cord	-0.42	-0.12	0.14	0.16	0.36	-0.08	-0.0996	0.0175	0.0704	0.02	-0.26	-0.05	0.1743	0.1708	-0.0821
57	butterdish.jpg	Butter dish	-0.24	-0.14	0.39	-0.05	-0.05	0.16	-0.21	-0.4368	0.0778	0.83	2.02	0.73	0.2308	0.1718	-0.1615
58	button01.jpg	Button *	0.42	0.22	0.57	-0.18	0.12	-0.01	-0.0469	-0.0136	-0.0469	0.32	0.11	0.32	-0.0615	0.0154	0.0154
59	cabbage.jpg	Cabbage	-0.13	-0.23	-0.13	-0.67	-0.37	-0.88	-0.1393	-0.0345	-0.2364	0.49	-0.22	0.7	0.0821	0.1077	0.041
60	cable01.jpg	Cable	0.78	1.78	0.72	-0.02	0.08	-0.53	0.2128	0.138	0.1628	-1.35	-0.6	-0.47	0.0308	0.1077	-0.059
61	cable04.jpg	Cable	0.67	0.87	0.44	-0.31	-0.11	-0.48	0.1434	0.1242	0.1077	-0.81	-0.82	-0.71	-0.0154	0.0245	-0.2385
62	calculator01.jpg	Calculator	0.53	0.03	0.69	-0.7	0.1	-0.6	-0.0154	0.0179	-0.0154	0.11	-0.1	0.11	0	0	0
63	camera01a.jpg	Camera	0.1	0.1	0.53	-0.49	0.31	-1.24	-0.42	-0.2207	-0.3333	1	0.41	0.75	0	0	0
64	cameracase01a.jpg	Camera case	-0.14	0.16	0.57	0.18	-0.02	-0.92	-0.0643	-0.0636	-0.1521	0.41	0.29	1.37	0.2923	0.2233	0.059
65	candle01.jpg	Candle *	0.38	0.38	0.68	-0.56	0.04	0.31	-0.0312	0.3021	0.3136	0.23	-1.12	-0.86	-0.0102	0.0154	-0.0179
66	candle08b.jpg	Candle	0.45	0.15	1.32	-0.68	-0.28	-0.45	-0.0162	0.3242	0.3538	0.13	-0.98	-0.92	-0.0256	-0.0357	0
67	candleholder01.jpg	Candle holder	0.05	-0.15	1.15	-0.04	0.06	-0.11	0.1291	-0.1742	0.1885	-0.12	0.6	-0.59	0.0599	0.1231	-0.1102
68	candy.jpg	Candy	0.45	0.45	0.74	-0.48	-0.28	-0.64	-0.2169	-0.2769	0.0231	0.83	1.19	0.16	-0.0256	0	0
69	cane.jpg	Cane	0.56	0.66	1.23	-0.62	-0.02	-0.32	0.2416	-0.0139	-0.0139	-0.95	0.14	0.14	-0.0564	0.0462	0.0129
70	cantaloupe.jpg	Cantaloupe	-1.99	-2.19	-0.37	0.34	0.44	-0.46	-0.05	-0.0317	0.0989	0.76	0.5	0.18	0.5898	0.5821	0.2487
71	cap01a.jpg	Cap *	0.35	0.45	0.95	-0.91	-0.51	-0.68	0.52	0.0333	0.4	-2.12	-0.21	-0.97	0	0	0
72	cardboardbox.jpg	Box	0.5	0.4	0.24	-0.25	-0.25	-0.21	0.0294	0.0427	0.0577	-0.55	-0.09	-0.36	0.0154	0.0154	-0.0179
73	carkeys.jpg	Car keys	0.4	0.2	0.93	-0.22	-0.02	-0.56	-0.1577	0.2164	-0.0846	0.14	-1.09	-0.42	0	0	-0.1333
74	carrot.jpg	Carrot *	0.49	0.09	1	-0.41	-0.11	-0.14	0.03	0	0	-0.17	0	0	0	0	0
75	cassettetape01a.jpg	Cassette tape	0.15	0.15	1.32	-0.42	0.18	-1.13	0.1897	-0.0465	-0.1032	-0.84	0.23	-0.12	0.0045	0.0308	-0.0359
76	cauliflower.jpg	Cauliflower	0.09	-0.01	0.7	-0.72	-0.32	-0.93	-0.0352	-0.0619	0.6416	0.19	0.34	-2.21	-0.0205	0.0308	-0.3359
77	caulking.jpg	Caulking	-0.75	-0.35	1.05	0.24	0.64	0.08	0.0717	0.3112	-0.2116	-0.53	-0.83	0.85	0.2616	0.3248	0.1462
78	CD.jpg	CD	0.25	0.25	0.52	-0.99	0.01	-0.58	0.0644	0.3177	0.5016	-0.39	-1.11	-1.24	0.0154	0.0154	-0.0179
79	celery.jpg	Celery *	-1.54	-1.74	-0.51	0.32	0.52	-0.42	-0.7742	-0.7742	-0.2504	3.16	3.16	0.83	0.4462	0.4886	0.2472
80	cell phone.jpg	Cell phone	0.43	0.03	0.26	-0.81	-0.01	-1.14	0.1292	0.3485	0.314	-0.77	-1.09	-1.2	0	0	-0.0333
81	chain.jpg	Chain *	0.72	0.72	1.22	-0.38	-0.28	-0.61	0.06	0.1	0.0741	-0.3	-0.63	-0.46	0.0052	0.0308	-0.0692
82	chair.jpg	Chair *	0.33	0.03	0.19	-0.48	0.12	-1.18	0.1669	-0.0472	0.0102	-0.51	0.27	-0.42	0	0	0
83	chalk.jpg	Chalk	0.68	0.78	1.61	-0.13	-0.43	0	-0.2222	-0.0299	-0.0222	1.13	0.05	0.11	-0.1487	-0.0726	-0.2795
84	chalkboard.jpg	Chalkboard	1.11	1.11	0.94	-0.33	-0.13	0.23	0.0468	-0.1249	-0.1941	-0.21	-0.29	0.81	-0.1534	-0.2025	-0.2359
85	chalkboarderaser.jpg	Eraser	-0.72	-0.72	0.45	-0.01	0.59	-0.08	0.4267	0.3704	-0.0724	-1.49	-0.76	0.13	0.2564	0.2387	0.0744
86	champagne.jpg	Champagne	0.08	0.08	1.31	-0.65	0.15	-0.75	0.3088	0.2855	0.1831	-0.87	-0.69	-0.63	0.0154	0.0154	-0.0513
87	cheese.jpg	Cheese	0.31	0.11	1.94	-1.01	-0.41	-0.68	0.2275	0.1375	0.3819	-0.98	-0.51	-1.25	0.0154	0.0154	-0.0846
88	cherries.jpg	Cherries *	-1.26	-1.36	0.38	-0.62	0.28	0.01	-0.1778	-0.0744	-0.0199	1.12	0.55	0.35	0.3077	0.2744	-0.059
89	chessboard.jpg	Chess board	0.4	0.3	1.43	-1.06	-0.06	-1.09	0.1369	-0.2128	0.0436	-0.39	0.43	-0.34	0	0	0
90	chisel02b.jpg	Chisel *	-0.01	0.39	0.95	0.1	0.2	-0.26	-0.2441	-0.1408	-0.2241	1.31	1.47	1.56	0.0012	0.0153	-0.1129
91	christmasball.jpg	Christmas ball	0.53	0.03	1.86	-0.85	0.05	-1.14	0.2332	-0.2934	0.4214	-1.39	0.52	-1.75	-0.1255	0.0308	-0.6025
92	cigarette.jpg	Cigarette *	0.41	0.81	2.19	-0.29	0.11	0.14	0.0446	-0.0154	-0.0154	-0.18	0.11	0.11	0	0	0
93	circuitboard.jpg	Motherboard	-0.06	0.64	0.84	-0.33	0.07	-0.61	0.05	0.1333	-0.3	-0.01	-0.05	1.56	0.3057	0.0053	0.0513
94	clamp.jpg	Clamp	-0.26	-0.26	1.28	0.48	0.68	-0.79	-0.0792	-0.1692	-0.2692	0.56	0.82	2.03	0.3429	0.3357	-0.1333
95	clipboard.jpg	Clipboard	0.25	0.65	0.55	-0.32	-0.02	-0.11	0.1191	0.6424	0.7424	-0.66	-2.5	-2.81	-0.1026	-0.2906	-0.4462
96	clock01a.jpg	Clock *	0.35	0.95	0.39	-0.78	0.02	-0.68	-0.0606	0.4456	0.0261	0.23	-1.84	-0.08	0.0154	0.0154	0.0154
97	clock05.jpg	Clock	0.34	-0.46	0.54	-0.54	-0.04	-1.03	0.0675	0.1099	0.2478	-0.32	-0.63	-0.77	0.0154	0.0154	-0.0179
98	clothespin03b.jpg	Clothes pin *	0.58	0.58	0.77	-0.65	-0.15	-0.92	-0.3294	-0.1094	0.0335	0.59	0.56	-0.72	-0.241	-0.0513	-0.0513
99	coconut.jpg	Coconut	0.39	0.29	1.09	-0.38	-0.18	-0.48	0.0455	0.1079	0.2212	-0.26	-0.5	-0.77	-0.0051	0.0129	-0.0205
100	coffeebeans.jpg	coffee beans	-0.05	-0.15	0.46	-0.24	-0.24	-0.6	-0.2233	0.031	-0.1333	0.38	-0.01	0.34	0.0769	0.0102	0.0769
101	coffeepot03a.jpg	Coffee pot	0	-0.2	1.1	-0.19	0.11	-0.6	-0.1604	-0.3804	0.0196	0.18	1.49	-0.44	0.159	0.0179	0.0179
102	coins01b.jpg	Coins	0.18	0.08	0.02	-0.46	-0.16	-1	0.39	0.5333	0.2	-1.23	-2.1	-1.08	0	0	0
103	comb02a.jpg	Comb *	0.48	0.18	0.21	-0.59	-0.39	-0.52	0.0685	-0.0282	0.0052	-0.4	0.12	-0.02	0	0	0
104	compactpowder.jpg	Compact	0.48	0.58	1.34	-0.22	-0.02	-0.62	0.34	0.4333	0.1926	-1.45	-1.61	-0.75	-0.0284	-0.0955	-0.0231
105	computermouse06.jpg	Mouse	0.15	0.05	0.15	-0.74	-0.04	-0.51	0.16	0.5	0	-0.62	-1.18	0	0	0	-0.0667
106	condom.jpg	Condom	0.52	0.32	2.16	-0.57	-0.47	-0.66	-0.2308	-0.1274	0.183	0.95	0.38	-0.03	0	-0.0333	-0.0333
107	cookie.jpg	Cookie	-0.42	-0.82	-0.12	-0.01	0.09	-0.14	-0.2755	-0.3988	-0.4655	0.52	1.1	1.52	0.0821	0.1077	0.1077
108	cookiecutter.jpg	Cookie cutter	0.19	0.69	1.46	-0.06	-0.36	-0.75	-0.2472	-0.0234	0.018	0.6	0.12	-0.59	-0.0205	-0.0913	-0.0487
109	cooler.jpg	Cooler	0.54	0.44	0.77	0.14	0.34	0.2	-0.167	-0.4703	0.063	-0.11	1.51	-0.96	0.1436	0.1692	0.1692
110	corkscrew03a.jpg	Corkscrew	0.55	0.15	2.56	-0.43	-0.03	-0.69	-0.133	-0.0926	0.1524	0.4	0.31	-0.13	-0.0359	0.0692	-0.3975
111	cottonpad.jpg	Cotton pad	-0.08	-0.18	1.95	-0.33	-0.13	-0.34	0.3412	0.3655	0.1512	-1.56	-0.98	0.15	0.0821	0.0626	-0.4615
112	cracker02.jpg	Cracker	0.45	0.05	0.49	-0.54	-0.04	-0.28	-0.2177	-0.1744	0.159	0.94	0.82	-0.03	0	0	-0.2
113	crayon.jpg	Crayon	0.67	0.77	1.37	-0.42	-0.12	-0.06	0.0723	0.2923	0.159	-0.46	-0.93	-0.63	0	0	0
114	croissant.jpg	Croissant	-0.35	-0.45	-0.24	-0.79	0.01	-0.72	-0.2471	-0.3571	-0.1157	1.52	2.23	0.92	0.0872	0.1385	0.1052
115	crumpledpaper.jpg	Paper	0.34	0.54	0.87	-0.46	-0.56	-0.92	-0.0445	0.1173	-0.019	-0.32	-0.26	-0.3	0.0199	-0.1681	-0.2205
116	cucumber.jpg	Cucumber	-0.07	-0.27	0	-0.26	0.04	0.08	0.0092	-0.0508	-0.0508	-0.01	0.34	0.34	0.0923	0.0923	-0.1077
117	cup01.jpg	Cup *	0.2	0.2	-0.07	-0.42	-0.22	-0.28	0.1131	-0.1769	0.3231	-0.57	0.38	-1.16	0	0	0
118	cuttingboard.jpg	Cutting board	0.14	-0.26	1.13	-0.27	-0.07	-0.17	0.0533	0.2416	-0.3491	-0.49	-0.49	1.79	-0.0344	0.1077	-0.1256
119	dentalfloss03b.jpg	Dental floss	0.63	0.63	2.83	-0.64	-0.44	-1.08	0.4692	0.2549	0.1457	-1.96	-1.35	-0.75	-0.0769	-0.0667	-0.4333
120	deodorant02a.jpg	Deodorant	-1.61	-2.01	-0.07	0.24	0.54	0.25	-0.2975	0.1339	0.0958	1.4	0.39	-0.05	0.4814	0.5077	0.0077
121	diaper01c.jpg	Diaper	0.98	1.18	2.05	-0.46	-0.66	-1.06	-0.0569	-0.1045	0.1675	-0.08	0.48	-0.77	-0.0513	-0.0333	-0.1
122	dice05a.jpg	Dice	0.39	0.69	1.1	-0.68	-0.58	-0.89	0.03	0.12	0	-0.18	-0.53	0	-0.0769	-0.0385	0
123	dishsoap.jpg	Dish soap	0.05	-0.15	0.45	-0.3	0.3	-0.17	0.3341	0.2874	-0.169	-1.16	-1.27	1.03	0.0359	0.0615	-0.0718
124	diskette02a.jpg	Floppy disk	0.24	0.24	1.13	-0.26	0.14	0.03	0.71	0.1379	0.381	-2.75	-0.85	-1.65	0.0206	0.0129	-0.2538
125	divider02.jpg	Divider	-0.19	0.01	0.78	-0.06	-0.06	0.31	0.0303	-0.273	0.0246	-0.23	1.09	0.28	-0.0718	-0.0647	-0.4256
126	doll.jpg	Doll *	0.85	1.05	1.91	-0.74	-0.34	-1.51	0.1992	0.0406	0.452	-0.85	-0.21	-1.62	-0.027	-0.0345	-0.0333
127	doorlock.jpg	Lock	-0.68	-1.18	1.45	0.39	0.79	-0.11	0.1242	-0.1958	0.0486	-0.32	0.54	-0.45	0.2102	0.0948	-0.1385
128	drill01b.jpg	Drill	0.48	0.68	1.7	-0.67	0.13	-1.4	0.4206	0.3389	0.0156	-2.03	-1.69	-0.11	-0.0899	-0.0179	-0.4513
129	drillbit03a.jpg	Drill bit	0.22	0.12	1.75	-0.16	0.24	-0.26	-0.1024	0.2698	0.2619	0.53	-0.46	-0.21	0.1743	-0.0255	-0.1795
130	dropper.jpg	Dropper	1.09	1.09	1.36	-0.39	-0.39	-0.43	0.1193	0.1871	0.7393	-0.65	-0.64	-2.33	-0.2205	-0.0401	-0.5282
131	drum.jpg	Drum *	-0.2	-0.3	1.33	-0.28	0.42	-0.72	0.3445	0.3717	0.1993	-1.63	-0.41	-0.66	0.0512	0.1205	0.1205
132	dustpan.jpg	Dust pan	0.6	0.2	0.84	-0.64	-0.14	-0.51	-0.2969	-0.2077	0.0831	0.59	0.3	-0.56	-0.2821	-0.1034	-0.1667
133	earrings01.jpg	Earrings	-0.28	-0.38	1.35	-0.59	-0.39	-0.77	-0.0185	0.0482	0.3933	0.13	-0.29	-1.61	0.0611	0.1692	-0.2641
134	eggplant.jpg	Eggplant	0.65	0.65	1.97	-0.74	-0.14	-0.05	0.1039	0.1268	0.5491	-0.55	-0.47	-1.57	-0.0307	-0.0205	-0.1871
135	electricrazor.jpg	Electric razor	0.56	0.46	2.73	-0.67	-0.37	-1.14	0.0212	-0.026	0.1341	-0.46	0.69	-0.29	0.0975	0.1231	-0.4102
136	endive.jpg	Endive	-0.98	-0.68	-0.82	0.05	0.05	0.01	-0.41	-0.5791	-0.1733	1.42	2.25	1.33	0.1539	0.4085	0.2154
137	englishmuffin.jpg	English muffin	-0.42	-0.52	0.41	-0.25	0.25	0.04	0.1764	0.1792	0.3486	-0.36	-0.41	-1.5	0.1129	0.1052	-0.0948
138	envelope03a.jpg	Envelope *	0.23	0.23	0.76	-0.51	-0.21	0	-0.1538	-0.1205	-0.0538	0.77	0.56	0.14	0	0	0
139	eraser.jpg	Eraser	0.55	0.15	-0.15	-0.39	0.01	0.05	0.0646	0.4513	-0.0154	-0.36	-1.23	0.11	-0.0256	0	0
140	exercisebench.jpg	Exercise bench	0.3	-0.2	0.53	-0.26	-0.06	-0.57	-0.0495	-0.2895	-0.2062	0.58	1.47	1.57	0.1846	0.1487	-0.1846
141	extensioncord.jpg	Extension cord	-0.1	-0.2	-0.07	-0.09	0.31	-0.29	0.1155	0.2492	-0.0632	-0.9	-0.74	0.18	0.1275	0.0848	-0.0795
142	eyedrops.jpg	Eye drops	0.5	0.8	0.94	-0.08	0.02	-0.24	0.0073	0.0844	-0.1227	-0.36	-0.22	0.8	0.118	0.0731	-0.0102
143	fan.jpg	Fan	0.66	0.36	0.83	-0.99	-0.39	-1.15	0.11	0.0667	0.3333	-0.7	-0.42	-1.07	0	0	0
144	feather03a.jpg	Feather	0.76	0.66	1.98	-0.9	-0.5	-1.37	0	0.1	0.069	0	-0.56	-0.43	-0.0359	0.0154	-0.0179
145	filmroll.jpg	Film	0.1	0.5	1.3	-0.43	0.17	-0.4	-0.1286	0	-0.0119	1.04	0.36	1.01	0.0872	0.0718	0.0385
146	fireextinguisher.jpg	Fire extinguisher	-0.44	-0.24	1.15	-0.12	-0.32	-0.45	0.1226	0.0984	0.0743	-0.56	-0.02	-0.34	0.1385	-0.0291	0.0923
147	fishinghook03.jpg	Fishing hook	0.03	-0.07	1.3	-0.15	-0.05	-0.56	0.1346	-0.2116	0.4073	-0.94	0.9	-1.39	-0.0308	0.0667	-0.0667
148	flashlight02b.jpg	Flashlight	0.52	0.62	0.64	-0.51	0.19	-0.82	0.25	0.2	0	-1.23	-1.11	0	-0.0526	0	0
149	flask.jpg	Flask	0.23	0.63	2	-0.68	-0.28	-0.54	-0.1944	0.1056	-0.0194	1.12	0.05	0.86	0.2308	-0.0026	-0.159
150	flyswatter.jpg	Fly swatter	-0.48	-0.68	1.07	0.33	0.33	-0.17	-0.2659	0.0785	0.1993	1.37	0.14	-0.37	0.1384	0.3335	0.1359
151	folder03a.jpg	Folder	-	-	-	-	-	-	-	-	-	-	-	-	-	-	-
152	folder04.jpg	Folder	-0.32	-0.32	1.09	-0.06	-0.06	0.11	0.2447	0.3618	0.1758	-0.51	-1.09	-0.5	0.1333	0.1501	-0.1821
153	fonduefork.jpg	Fondue fork	0.31	-0.49	1.88	-0.13	0.07	0.26	-0.0338	-0.2838	0.0733	-0.08	0.53	0.43	0.0624	0.2584	-0.3278
154	foodprocessor.jpg	Blender	0.12	-0.18	1.11	-0.54	0.16	-1.4	-0.0471	0.0452	-0.4388	0.13	-0.15	1.5	0.1613	0.112	0.0154
155	fork03c.jpg	Fork *	0.32	0.02	-0.08	-0.72	-0.52	-0.69	0.03	0	0.0333	-0.18	0	-0.21	0	0	0
156	fork07b.jpg	Fork	-0.29	0.31	0.87	0.21	-0.09	-0.12	-0.1565	0.0068	-0.1784	1.06	0.18	0.92	0.1693	0.0738	0.1462
157	fountainpen.jpg	Pen	0.29	0.69	0.86	-0.12	0.08	0.02	0.2265	0.2172	0.0251	-0.6	-1.13	-0.08	0.0442	0.1231	0.0564
158	fryingpan02a.jpg	Frying pan *	0.48	0.08	0.77	-0.96	-0.36	-0.83	0.3377	0.4077	-0.0256	-1.05	-1.51	0.21	0	0	0
159	gamepiece.jpg	Game piece	-0.07	-0.67	0.93	0.53	0.63	0.72	0.165	-0.4076	0.2639	-0.6	1.99	-0.01	-0.0101	0.1513	-0.3154
160	garlic01a.jpg	Garlic	0.25	0.25	0.64	-0.63	-0.53	-0.63	-0.0238	0.1462	-0.0705	0.18	-0.45	0.23	0	0	-0.2
161	garlicpress02a.jpg	Garlic press	0.09	0.09	2.19	-0.33	-0.03	-0.83	-0.0598	-0.2625	0.1769	0.43	1.2	0.92	-0.0359	-0.0205	-0.6538
162	giftbag01a.jpg	Gift bag	0.63	0.63	0.19	-0.39	-0.09	-0.6	0.2869	0.2631	-0.0638	-0.36	-0.22	0.56	0	0	-0.1
163	ginger.jpg	Ginger	0.35	0.55	0.88	-0.18	-0.38	-0.89	-0.0723	0.0577	0.2077	0.53	-0.12	-0.03	0.1211	-0.1103	0.2
164	glass02a.jpg	Plastic cup	0.11	0.01	0.25	-0.58	-0.28	0.08	0.4125	0.0963	0.201	-0.86	0.07	-0.53	0.0308	0.0308	-0.0382
165	glasses01a.jpg	Glasses *	0.44	0.14	0.57	-0.91	-0.41	-0.74	0.1823	-0.1077	-0.0077	-0.61	0.49	-0.07	0	0	0
166	glassmop.jpg	Mop	-0.45	-0.55	0.29	-0.48	-0.38	-0.78	-0.1873	0.1727	-0.2059	0.04	-0.91	0.36	0.1012	-0.1565	0.0871
167	globe.jpg	Globe	0.48	0.38	1.58	-0.82	-0.02	-1.15	-0.1598	-0.0284	-0.0959	0.23	0.13	0	0.0052	-0.0025	0.0308
168	gluestick.jpg	Glue stick	0.65	0.35	1.46	-0.35	-0.15	-0.72	0.1531	0.0867	0.2648	-0.72	-0.52	-0.87	-0.0256	-0.0833	-0.2
169	gluetube.jpg	Glue	0.52	0.12	1.12	-0.08	0.22	0.25	0.079	0.149	-0.151	-0.26	-0.28	1.06	0.0667	0.1351	-0.4205
170	grapes01.jpg	Grapes *	0.26	0.46	0.4	-0.78	-0.48	-0.89	-0.0431	0.2473	0.0838	0.1	-1.22	-0.13	0	-0.0357	-0.0333
171	grater01a.jpg	Grater	0.42	0.22	3.19	-0.62	-0.42	-1.66	0.4739	0.3475	0.841	-1.06	-1.02	-3.54	-0.17	-0.1952	-0.4871
172	greenbeans01.jpg	Green beans	-0.48	-0.78	1.44	-0.39	0.11	0	0.4951	0.3867	0.3915	-1.12	-0.37	-1.05	0.1409	0.0723	-0.3871
173	greenonion.jpg	Green onion	-1.15	-1.15	-1.12	-0.05	0.15	-0.01	-0.2132	-0.3049	-0.6521	0.3	1.23	2.29	0.3613	0.243	0.3154
174	gum.jpg	Gum	0.5	-0.1	0.81	-0.13	0.17	-0.34	0.4033	0.4047	0.2564	-1.87	-0.75	-0.8	0.0769	0.0102	-0.0564
175	hairband.jpg	Hair band	0.74	0.74	0.81	-0.72	-0.72	-0.71	-0.129	0.0477	-0.519	0.4	0.11	1.78	-0.2256	-0.1121	0.0308
176	hairclip02.jpg	Hairclip	0.54	0.24	1.98	-0.62	-0.72	-1.75	-0.3785	-0.3552	-0.1647	1.36	1.22	0.87	-0.0701	-0.0075	-0.2385
177	hairclip03.jpg	Hair clip	0.62	0.42	0.95	-0.66	-0.66	-1.06	-0.2414	-0.2277	-0.0297	0.6	0.96	0.65	-0.0503	0.0005	-0.1692
178	hairclipper.jpg	Hair clipper	0.92	0.62	1.39	-0.49	0.01	-1.03	0.3436	0.1965	-0.3264	-1.21	-0.13	1.43	-0.041	0.104	-0.0282
179	hairdryer02a.jpg	Hair dryer	0.46	0.36	0.69	-0.59	0.01	-0.83	-0.1469	0.1093	-0.4436	-0.41	-0.56	0.79	-0.0513	-0.0333	0
180	hairpin.jpg	Hair pin	0.38	0.38	1.22	-0.16	-0.26	0.03	0.07	-0.0833	0	-0.64	-0.41	-0.94	0.0256	-0.066	-0.0564
181	hammer01.jpg	Hammer *	0.51	0.21	1.48	-0.43	0.07	-0.54	0	0	0	0	0	0	-0.0102	0.0154	0.0154
182	handbag02a.jpg	Bag	0.48	0.48	0.67	-0.62	-0.42	-1.03	0.495	0.4267	0.515	-1.6	-1.06	-1.51	0.0154	0.0154	-0.1225
183	handfan01b.jpg	Fan	0.61	1.11	0.94	-1.12	-0.72	-1.63	0.4646	0.1769	0.0846	-1.73	-1.04	-0.52	-0.1053	-0.1034	0
184	hanger02a.jpg	Hanger *	0.47	0.17	0.33	-0.46	-0.16	0.08	0.2044	0.2701	0.1568	-0.86	-0.97	-0.78	-0.0359	-0.0191	-0.0179
185	hat03b.jpg	Hat *	0.51	0.31	1.01	-0.98	-0.18	-1.04	0.2275	0.0804	0.0754	-1.04	-0.32	-0.4	0.0154	-0.0191	-0.0179
186	headphones02b.jpg	Headphones	0.46	0.36	0.47	-0.68	-0.18	-1.41	0.09	0.1571	-0.1655	-0.51	-0.47	0.66	-0.0256	-0.0345	-0.0333
187	highheelshoe01.jpg	Shoe	0.18	-0.12	1.01	-0.87	0.03	-1.11	-0.0738	-0.1205	-0.4538	0.16	0.42	1.68	0	0	0
188	highlighter02b.jpg	Marker	0.71	0.81	0.6	-0.34	0.16	-0.03	-0.1381	0.1116	0.1552	0.75	0.4	-0.57	0.0154	0.0154	0.0154
189	hikingshoe01.jpg	Shoe	0.42	0.32	0.02	-0.77	-0.77	-1.68	0.1277	0.2939	0.1077	-0.57	-1.17	-0.29	0	0	0
190	hinge.jpg	Hinge	1.23	1.03	1.17	-0.25	0.05	-0.69	0.1508	0.0208	0.1458	-0.56	0.06	-0.3	-0.028	-0.2052	-0.4718
191	holepunch02.jpg	Hole punch	-0.45	-0.55	1.08	-0.28	-0.18	-0.87	-0.0273	0.2427	0.1477	-0.11	-0.92	-0.38	0.0667	0.1852	0.1231
192	holepunch04.jpg	Hole puncher	-1.15	-1.15	0.47	0.15	-0.05	-0.64	0.0867	0.1584	0.0096	-0.65	-1.28	-0.18	0.4103	0.3661	0.0052
193	honeydewmelon.jpg	Melon	0.21	-0.09	1.08	-0.35	0.15	0.55	0.34	0.3571	0.6364	-1.78	-1.27	-2.11	0.0304	0.104	-0.1282
194	horsefigurine.jpg	Horse	0.64	0.64	1.44	-0.2	0	-1.1	-0.0086	-0.1515	-0.127	-0.02	1.56	0.78	0.0799	0.041	-0.259
195	hosenozzle.jpg	Hose nozzle	0.05	-0.25	0.78	0.26	0.46	-0.45	-0.2378	0.0117	-0.1989	0.95	0.41	1.68	0.2513	0.2398	0.2179
196	hourglass.jpg	Hourglass	-0.08	0.42	0.9	-0.18	0.32	-0.18	0.5149	-0.0851	-0.0851	-1.9	0.59	0.59	0.1418	0.0355	0.2436
197	iceberglettuce.jpg	Lettuce	0.24	-0.16	-0.03	-0.73	-0.13	-0.77	0.0997	0.2638	-0.0159	-0.32	-0.94	-0.38	-0.0461	0.0308	-0.0692
198	icecreamcone01a.jpg	Ice cream cone	0.66	0.46	0.22	-0.64	-0.34	-0.8	0.1044	0.0344	0.3677	-0.56	-0.51	-1.52	-0.0102	0.0154	0.0154
199	icecubetray01a.jpg	Ice cube tray	0.46	0.36	1.23	-0.66	-0.16	-0.72	0.323	0.523	0.5268	-1.49	-1.79	-1.68	0.0308	-0.2795	-0.1025
200	icepack.jpg	Ice pack	-0.85	-1.15	0.85	-0.1	0.5	0.43	-0.605	-0.5833	-0.1477	2.63	2.71	1.22	0.3795	0.3077	-0.1256
201	iceskate.jpg	Skate	-0.35	-0.05	1.78	-0.69	0.01	-0.98	-0.0424	-0.1757	-0.3355	-0.17	0.96	1.08	0.0667	0.0923	0.059
202	iron01b.jpg	Iron *	0.48	0.48	0.49	-0.8	-0.1	-1.4	-0.0738	-0.1538	-0.0538	0.3	0.76	0.29	0	0	0
203	jar02.jpg	Bottle	0.18	-0.02	0.81	-0.58	-0.08	-0.11	-0.0325	-0.0425	-0.2325	-0.17	0.48	1.54	-0.0522	0.1501	0.0179
204	jar03.jpg	Jar	0.58	0.48	1.02	-0.38	-0.18	-0.68	0.1277	0.1574	0.2594	-0.44	-0.25	-0.96	0.0206	0.0462	-0.1538
205	jewelrybox01b.jpg	Jewelry box	0.13	0.53	1.86	-0.62	-0.92	-1.16	0.0507	0.2099	0.1074	-0.31	-1.02	-0.51	0.0667	0.0209	-0.4077
206	kettle01.jpg	Kettle *	-1.06	-1.16	0.75	0.05	0.15	-0.46	-0.1911	-0.3387	-0.0528	-0.03	0.53	-0.89	0.2821	0.2744	0.1077
207	key01.jpg	Key *	0.37	0.07	0.24	-0.82	-0.12	-0.68	0.03	0	0.5	-0.17	0	-1.18	0	0	0
208	keyboard02.jpg	Keyboard	0.25	0.05	0.38	-0.81	-0.31	-1.8	-0.0285	0.2282	0.0282	-0.12	-0.37	-0.07	-0.0256	0	0
209	keychain.jpg	Key chain	0.57	-0.13	1.37	-0.62	-0.12	-0.42	0.4844	0.0511	0.1382	-1.75	-0.3	-0.81	-0.0899	0.0154	-0.1179
210	kitchenscale01a.jpg	Scale	0.2	1	1.18	-0.38	-0.18	-0.81	0.3395	0	0.2923	-1.36	0.17	-0.91	0.0052	-0.2692	-0.0025
211	kleenexbox01b.jpg	Kleenex box	-0.21	-0.21	-0.34	-0.62	-0.22	-0.45	0.0938	-0.0129	-0.0462	-0.31	-0.29	0.2	0	0	0
212	knife01.jpg	Knife	0.34	0.54	0.07	-0.42	-0.32	-0.06	-0.0845	-0.0454	-0.2476	0.02	0.24	0.86	0.0769	0.0705	0.1205
213	knife05.jpg	Knife *	0.32	0.22	1.09	-0.72	-0.22	-0.62	0.0619	0.1978	0.2923	-0.21	-0.69	-1.66	0.0154	0.0154	-0.0846
214	ladle02a.jpg	Ladle	0.65	0.35	1.03	-0.42	-0.22	-0.23	0.18	-0.1019	0.4167	-0.63	0.67	-1.05	-0.0872	-0.0203	-0.3846
215	lamp04a.jpg	Lamp *	0.04	0.94	0.54	-0.38	0.12	-0.07	-0.0585	0.0923	-0.0695	0.18	-0.47	0.22	0	-0.1034	-0.0333
216	laptop01a.jpg	Laptop	0.34	0.14	0.05	-1.03	-0.23	-1.54	-0.0015	0.2718	-0.1544	-0.22	-0.89	0.48	0	0	-0.0667
217	leaf02a.jpg	Leaf *	0.38	0.28	0.61	-0.35	-0.55	-0.21	-0.0169	0.2864	-0.0469	0.18	-1.09	0.35	0.0154	0.0154	0.0154
218	leek.jpg	Leek	-0.89	-1.39	0.34	-0.1	0.1	-0.91	-0.2067	-0.3267	-0.0111	0.83	1.54	0.89	0.1964	0.4006	-0.1615
219	lego03b.jpg	Lego	0.72	0.42	1.72	-0.07	0.13	-0.2	0.4931	0.3487	0.3645	-1.9	-1.27	-1.24	-0.0461	0.0077	-0.1923
220	lemon02.jpg	Lemon *	-0.58	-0.48	0.98	-0.38	0.12	0.25	-0.2373	-0.204	0.0544	1.05	0.84	0.01	0.0923	0.0923	-0.1077
221	lettuce.jpg	Lettuce *	0.2	0.4	0.77	-1.2	-0.9	-1.54	0.2263	0.6206	0.5427	-1.18	-2.32	-2.11	-0.0102	-0.0124	-0.2513
222	level03a.jpg	Level	-0.65	-0.35	1.18	0.76	0.56	-0.05	-0.3616	-0.579	0.1184	0.9	2.1	0.4	0.2974	0.3863	-0.159
223	lifejacket.jpg	Life jacket	0.05	0.15	1.12	-0.36	-0.06	-1.12	0.1608	0.348	0.0032	-0.78	-1.09	0.12	-0.0513	0	-0.0333
224	lightbulb01.jpg	Light bulb *	0.36	0.16	0.9	-0.88	0.02	-1.59	0.1238	0.2297	0.1205	-0.59	-1.01	-0.77	-0.0769	0	0
225	lighter01.jpg	Lighter	0.49	0.39	0.86	-0.62	-0.02	-0.72	0.06	0.1379	0	-0.36	-0.69	0	-0.0109	-0.0179	0.0154
226	lime.jpg	Lime	0.58	-0.02	-0.04	-0.38	0.02	0.48	-0.0779	0.0178	-0.1012	0.19	0.02	0.52	-0.041	0.0718	-0.0339
227	lintbrush.jpg	Lint brush	-0.62	-1.22	1.21	-0.18	0.12	0.19	-0.1816	0.1562	0.3015	-0.06	-0.47	-1.38	0.2729	0.0975	-0.1359
228	lipstick02a.jpg	Lipstick	0.53	0.83	1.74	-0.25	-0.25	-0.68	0.03	0.069	0.0741	-0.18	-0.43	-0.46	-0.0256	-0.0333	-0.1
229	lock03a.jpg	Lock *	0.53	0.73	0.63	-0.32	0.18	-0.75	0.32	0.0333	0.1034	-1.16	-0.21	-0.57	-0.0102	0.0154	-0.0179
230	log.jpg	Log	0.25	-0.15	1.22	-0.57	-0.57	-1.14	0.0944	-0.2699	0	-0.72	0.98	-0.11	0.0308	-0.0359	-0.0692
231	lunchbox.jpg	Lunch box	0.31	0.31	0.41	0.12	0.22	-0.07	0.2141	0.2797	0.4968	-0.85	-0.62	-1.45	0.0814	0.0387	-0.159
232	magnifyingglass01b.jpg	Magnifying glass	1.12	0.72	1.48	-0.51	-0.01	-0.28	0.1492	-0.0308	-0.0308	-0.81	0.2	0.2	-0.1282	0	-0.0333
233	makeupbrush04.jpg	Makeup brush	0.42	0.62	1.05	-0.5	-0.3	-0.66	-0.09	0.1378	0	0.25	-0.91	0.02	0.0466	-0.1025	0.0641
234	mallet01b.jpg	Hammer	0.37	0.77	1.4	-0.28	0.12	-0.78	0.3069	0.2625	-0.186	-0.83	-0.56	0.78	-0.0502	0.0387	0.041
235	mango.jpg	Mango	0.95	0.15	2.58	-0.16	-0.16	0.11	0.3933	0.2592	0.748	-1.81	-1.39	-2.51	-0.1026	0.0436	-0.3564
236	manshoe.jpg	Shoe *	0.48	0.18	0.78	-0.57	-0.27	-1.17	0.1477	0.287	0.3744	-0.46	-1.33	-1.14	0	0	0
237	marker01a.jpg	Marker	-0.11	-0.21	0.49	-0.3	0	0.06	-0.5033	-0.235	-0.0971	1.69	0.82	0.16	0.0769	0.0769	0.0436
238	mascarabrush.jpg	Mascara brush	0.08	0.48	1.53	-0.45	-0.25	-0.64	0.5646	0.1163	0.3701	-1.98	-0.57	-1.17	-0.0051	-0.0493	-0.1436
239	mask02a.jpg	Mask	-0.57	0.53	1.36	-0.19	0.31	-0.63	-0.13	-0.0786	0.1	0.52	0.4	1.33	0.2004	0.3179	-0.4821
240	match.jpg	Match	0.49	0.19	0.68	-0.56	-0.16	0.08	0.08	0.0345	0.3333	-0.46	-0.22	-0.92	0	0	0
241	measuringcup01.jpg	Measuring cup	-0.02	-0.32	1.31	-0.36	0.04	-0.77	-0.6121	-0.4935	-0.2277	2.58	1.85	0.68	0.0102	-0.0052	-0.0385
242	measuringspoon.jpg	Spoon	0.07	0.57	1.6	-0.05	-0.05	-0.32	0.0014	-0.1499	-0.1586	0.08	0.85	0.37	0.0564	-0.0992	-0.3751
243	measuringtape01.jpg	Measuring tape	0.55	0.55	1.05	-0.35	-0.25	-0.92	-0.2861	-0.0875	-0.3782	0.14	-0.71	0.62	-0.0307	-0.0205	0.0129
244	mechanicalpencil02.jpg	Pencil	0.46	0.56	-0.03	-0.52	-0.02	-0.45	0.3975	0.3708	0.0754	-1.29	-1.67	-0.29	-0.0109	0.0154	-0.0179
245	medal02b.jpg	Medal	0.77	1.07	1.3	-0.19	-0.29	-0.32	0.0946	0.0179	0.3846	-0.55	-0.1	-1.46	-0.0263	0	0
246	melbatoast.jpg	Melba toast	0.57	0.37	0.41	-0.65	-0.05	-0.88	0.2831	0.3698	0.096	-0.98	-1	0.27	-0.0872	0.0154	-0.0513
247	metalbrush.jpg	Brush	-0.66	-0.76	0.67	0.15	-0.05	-0.15	0.3279	0.4697	0.6212	-1.21	-1.35	-2.11	0.2291	0.2509	-0.1077
248	metalscissors.jpg	Scissors	0.75	0.85	1.99	-0.39	0.01	-0.55	0.3649	0.1023	-0.0273	-1.76	-0.71	0.1	-0.0615	0.0233	-0.3077
249	metronome.jpg	Metronome	-0.89	-0.89	0.84	0.38	0.48	-0.42	-0.0433	-0.2754	0.2334	-0.07	1.06	0.36	0.0911	0.1718	-0.3581
250	microscope.jpg	Microscope	0.43	0.83	1.16	-0.45	0.55	-1.31	-0.0208	-0.0151	0.0444	0.19	0.15	-0.18	0.041	0.0256	-0.2077
251	milkcontainer.jpg	Milk container	-0.31	-0.61	1.29	-0.52	0.08	-0.53	-0.07	-0.28	-0.3	-0.29	1.34	1.11	0.1795	0.0929	-0.5025
252	mirror.jpg	Mirror	0.22	-0.18	1.5	-0.45	-0.95	-1.38	0.3944	0.1183	0.0694	-1.85	-0.53	-0.27	-0.0872	-0.0377	-0.2975
253	mitten04.jpg	Mitten *	-0.07	-0.37	1.2	-0.47	0.13	-0.46	0.1465	0.1065	0.0134	0.07	-0.13	0.14	0.0462	0.0462	0.0129
254	mixer01d.jpg	Mixer	0.58	0.38	1.94	-0.9	0.1	-1.43	0.5406	0.5692	0.6684	-1.54	-1.93	-2.47	-0.1128	-0.0513	-0.3846
255	moccasin.jpg	Moccasin	0.33	0.23	1.63	-0.7	0	-1.11	-0.0393	-0.0031	0.1693	-0.46	-0.21	-0.37	0.0359	0.1052	0.1052
256	monitor.jpg	Monitor	0.3	-0.1	-0.06	-0.68	0.22	-0.89	0.2163	-0.0678	0.346	-0.69	0.27	-1.41	0.0154	0.0154	-0.0179
257	mousetrap.jpg	Mouse trap	0.78	0.98	1.88	-0.33	-0.23	-0.32	0.0055	0.2803	0.397	0.07	-1.37	-0.97	-0.0854	0.0129	-0.0871
258	muffintin02.jpg	Muffin tin	0.28	0.08	1.32	-0.37	0.03	-0.51	0.1898	-0.1902	0.0098	-1.09	0.77	0.18	-0.1436	-0.0689	-0.4385
259	mushroom01.jpg	Mushroom *	-0.35	-0.35	0.38	-0.5	0	-0.37	-0.0469	-0.0469	-0.0136	0.32	0.32	0.11	0.0154	0.0154	0.0154
260	nail.jpg	Nail *	0.42	0.42	1.62	-0.92	-0.52	-0.98	0.105	0.0474	-0.056	-0.46	-0.12	0.18	-0.0615	0.0154	-0.0179
261	nailclipper03b.jpg	Nail clipper	0.46	0.26	0.33	-0.65	-0.05	-0.74	0.0606	0.0317	0.1206	-0.34	-0.1	-0.34	-0.0461	-0.0382	0.0308
262	nailpolish03b.jpg	Nail polish	0.53	0.83	1.67	-0.61	-0.11	-0.71	0.1692	0.2192	0.3396	-0.97	-1.06	-1.48	-0.0769	-0.1724	-0.1
263	necklace.jpg	Necklace *	0.2	0.2	1.13	-0.62	-0.52	-0.75	-0.2106	-0.2835	0.0922	0.32	0.65	-0.15	-0.0372	-0.0191	-0.0179
264	negativefilm.jpg	Film	0.45	0.45	1.78	0.02	0.12	0.15	-0.0968	-0.0225	-0.3294	0.11	0.16	1.61	0.0975	0.0564	0.0231
265	notebook03a.jpg	Notebook	0.44	0.34	0.07	-0.47	-0.27	-0.31	0.1077	0.416	-0.033	-1.27	-1.8	-0.22	-0.0256	0	-0.1
266	number3.jpg	Number 3	-0.02	0.28	0.87	0.23	0.03	0.43	0.4571	0.4753	0.1571	-2.23	-1.61	-0.42	0.2307	0.2201	-0.1247
267	nutcraker.jpg	Nutcracker	-1.66	-2.06	0.37	0.58	0.78	-0.05	-0.6633	-0.3333	0.0167	2.54	1.48	0.97	0.5128	0.6313	-0.0929
268	oilbottle01.jpg	Bottle	0.84	0.24	1.44	-0.42	-0.32	-0.28	0.05	0.0595	-0.0978	-0.35	-0.27	0.63	-0.0282	0.0515	-0.0948
269	olive.jpg	Olive	-0.52	-0.62	2.01	-0.17	0.23	0.17	-0.1253	-0.0567	0.2647	0.7	0.48	-0.1	0.1898	0.1487	-0.6513
270	onion.jpg	Onion *	0.29	0.19	1.03	-0.51	-0.21	-0.02	0	0.069	0.5517	0	-0.43	-1.93	0	0	-0.0333
271	orange.jpg	Orange *	0.19	0.09	0.49	-0.45	-0.45	0.16	-0.0615	0.0718	-0.0282	0.38	-0.29	0.17	0	0	0
272	orangejuice.jpg	Orange juice	0.07	0.07	1.42	-0.28	0.22	0.21	-0.008	0.0363	-0.297	-0.37	0.41	0.85	0.0923	0.0256	-0.2077
273	overalls.jpg	Overalls	0.73	1.03	1.06	-0.61	-0.31	-0.77	0.1669	-0.2462	0.2007	-1.16	0.94	-0.42	-0.1128	-0.0179	-0.1179
274	pacifier02d.jpg	Pacifier	0.8	1	2.53	-0.87	-0.17	-1.57	0.4092	0.1359	0.4163	-2	-0.57	-1.72	-0.2295	0	-0.4333
275	paintbrush01.jpg	Paint brush *	0.58	0.68	1.85	-0.88	-0.48	-0.61	0.0588	0.0722	0.1117	-0.18	-0.34	-0.65	-0.0359	0.0154	-0.0513
276	paintcan.jpg	Paint can	0.72	0.52	1.48	-0.5	0.2	-0.2	0.3419	0.5081	0.5081	-1.29	-1.32	-1.36	0.0154	0.0154	-0.0179
277	paintroller01.jpg	Paint roller	0.56	0.56	1.73	-0.56	-0.16	-0.66	-0.1662	-0.2583	0.3346	0.28	0.91	-0.99	0.082	0.1513	0.0513
278	painttray.jpg	Paint tray	-0.21	-0.51	0.97	-0.2	0.2	-0.31	-0.2082	-0.3738	-0.1515	0.82	1.69	1.15	0.5077	0.3044	-0.0385
279	pants.jpg	Pants *	0.19	0.09	0.16	-0.11	-0.01	0.06	0.1485	-0.0615	0.4052	-0.69	0.43	-1.39	0	0	0
280	paperclip01b.jpg	Paper clip	0.18	-0.12	0.24	-0.05	0.15	-0.12	-0.1486	0.1292	0.0052	0.38	-0.09	0.33	0.3539	0.0515	0.2975
281	paperclip03.jpg	Paper clip	0.33	0.23	0.56	-0.51	0.19	0.03	0.0326	-0.1084	0.1083	-0.52	0.24	-0.91	-0.082	0.0129	-0.0205
282	papertowel.jpg	Paper towel	0.16	-0.14	0.21	-0.2	0	-0.8	0.0862	0.2693	0.0916	-0.08	-0.83	-0.36	0.0308	0.0308	-0.1025
283	partyhat.jpg	Party hat	0.66	0.96	1.83	-0.78	-0.28	-0.21	-0.2123	-0.2066	0.1373	0.15	0.35	-0.75	-0.0513	-0.0345	-0.1
284	pasta03a.jpg	Pasta	0.28	0.08	0.79	-0.43	-0.23	-1	0.0931	0.3583	0.282	-1.14	-1.89	-1.5	-0.1128	-0.0179	-0.3513
285	PDA.jpg	PDA	-0.64	-0.54	0.56	0.14	0.54	0.03	0.03	-0.101	-0.0277	0.11	0.2	0.57	0.4103	0.3395	0.0487
286	peach.jpg	Peach *	-0.06	-0.66	0.06	0.25	0.05	0.54	0.1236	0.2864	-0.1488	-0.45	-0.8	0.85	-0.1179	0.1385	-0.1615
287	peanut01.jpg	Peanut *	-0.25	-0.65	-0.15	-0.16	-0.16	-0.69	0.0774	0.3407	0.463	-0.16	-0.91	-1.02	0.1692	0.1692	0.0692
288	pear01.jpg	Pear *	0.27	0.07	2.2	-0.7	-0.1	-0.31	-0.0154	-0.0154	0.6513	0.11	0.11	-2.64	0	0	-0.4
289	peeler01.jpg	Peeler	-2	-2.5	0.4	0.35	0.85	0.02	-0.0959	-0.115	-	0.51	0.33	-	0.5847	0.5533	-0.2615
290	pen04b.jpg	Pen *	0.12	0.22	0.03	-0.42	-0.42	-0.69	0.0485	0.1885	-0.027	-0.3	-0.94	0.11	0	0	-0.0333
291	pencil01.jpg	Pencil *	0.24	0.14	-0.06	-0.53	-0.13	-0.03	0.0146	0.5179	0.1513	-0.07	-1.42	-0.66	0	0	0
292	pencilcase.jpg	Pencil case	-0.32	-0.72	0.64	-0.08	0.22	-0.79	-0.4343	-0.1958	-0.3025	1.55	0.33	0.86	0.1693	0.1772	-0.1871
293	pencilsharpener02a.jpg	Pencil sharpener	0.48	0.38	0.58	-0.56	-0.26	-0.55	0.2631	0.1898	0.0898	-0.55	-0.59	-0.26	-0.0769	0	0
294	pepper04a.jpg	Red pepper *	0.06	-0.04	1.05	-0.55	-0.25	-0.55	0.4194	0.4261	0.0677	-1.26	-1.23	-0.3	-0.0102	0.0154	-0.1846
295	peppermill02b.jpg	Pepper mill	-0.45	-1.15	0.75	-0.35	0.25	-0.18	-0.1122	-0.5555	-0.0751	0.52	2.33	0.43	0.2924	0.4462	0.0129
296	perfume01a.jpg	Perfume	0.46	0.36	0.91	-0.62	-0.42	-1.08	0.47	0.5172	0.2083	-2.02	-1.6	-1.02	0.0154	0.0154	-0.1846
297	petcarrier.jpg	Animal cage	0.51	0.01	1.64	-0.45	0.25	-0.88	0.0509	-0.0494	0.0228	-0.96	0.26	-0.29	0.241	0.259	-0.0077
298	pickle.jpg	Pickle	-1.04	-1.44	1.19	-0.02	0.18	0.07	-0.0582	-0.2296	-0.0332	0.36	0.69	-0.05	0.2462	0.1795	-0.4871
299	pictureframe04.jpg	Picture frame	0.66	0.16	0.49	-0.78	-0.68	-0.44	0.1963	0.1841	-0.027	-0.66	-0.65	0.21	-0.0635	0.0154	0.0154
300	piggybank.jpg	Piggy bank	0.75	0.75	1.3	-0.84	-0.64	-1.74	0.1389	0.2593	0.1303	-0.52	-0.94	-0.33	-0.123	-0.0692	-0.0025
301	pill.jpg	Pill	0.54	0.64	0.64	-0.13	-0.03	0.17	-0.3925	-0.5101	-0.0492	1.18	1.5	-0.2	0.0308	0.0308	0.0308
302	pillbottle.jpg	Pills	0.45	0.25	0.81	-0.45	0.25	-0.81	-0.209	-0.2004	-0.0457	0.83	0.56	0.27	0.0462	0.0117	-0.1538
303	pillow01a.jpg	Pillow	0.52	0.22	-0.08	-1	-0.6	-0.51	0.0677	0.3744	0.0744	-0.29	-0.9	-0.21	0	0	0
304	pineapple01a.jpg	Pineapple *	0.36	0.06	0.61	-1.24	-0.44	-2.08	0	0	0	0	0	0	-0.0256	0	-0.0333
305	pinecone01.jpg	Pine cone	-0.68	-0.68	1.35	-0.21	0.09	-1	0.28	0.3	0.3	-1.31	-1.38	-1.13	0.2793	0.1846	-0.2154
306	pingpongracket.jpg	Ping-pong racket	0.73	0.53	1.06	-0.43	-0.13	-0.43	0.1133	-0.2064	-0.4834	-1.12	-0.08	1.12	0.0256	0.0436	0.0769
307	pistachio.jpg	Pistachio	-1.34	-1.44	0.23	0.55	0.45	0.31	-0.1786	-0.1559	0.3406	0.92	0.69	-1.01	0.3948	0.4626	0.1102
308	pitabread.jpg	Pita bread	-0.44	-0.74	1.43	-0.16	0.04	-0.69	-0.114	0.1177	0.2993	0.62	0.7	-0.89	0.1846	0.1846	-0.3154
309	pitcher02b.jpg	Pitcher *	0.41	0.31	0.84	-0.72	-0.32	-0.56	0.4565	0.4732	0.1665	-2.33	-1.54	-0.72	0.0199	-0.0228	-0.1205
310	pizza.jpg	Pizza	0.48	0.18	1.88	-0.45	-0.75	-2.01	0.11	0.0345	0.16	-0.63	-0.22	-0.87	0	-0.0333	-0.1667
311	plant01.jpg	Plant	0.08	-0.32	0.28	-0.75	-0.25	-1.18	-0.1067	-0.2	0.4333	0.52	1.01	-1.2	0.0513	0.0769	-0.2564
312	plasticbasket01a.jpg	Basket	0.59	0.49	0.2	-0.34	-0.04	-1.03	0.1119	0.4386	-0.1567	-0.5	-1.53	1.06	0.0462	0.1231	0.0564
313	plasticflower01a.jpg	Flower	0.56	0.56	0.99	-0.42	-0.12	-0.96	-0.0946	-0.2846	-0.1203	-0.04	0.74	0.28	0	0	-0.0667
314	plasticgallon.jpg	Bottle	0.95	0.55	1.63	-0.28	0.02	0.12	0.2445	0.1114	0.0345	-1.45	-0.64	-0.25	0.0564	0.0363	-0.0923
315	plate01b.jpg	Plate	0.34	0.04	0.07	-0.38	-0.68	-0.28	0.0285	0.0456	0.0419	-0.02	-0.2	-0.11	0	-0.0345	-0.0333
316	playingcard04.jpg	Playing card	0.35	0.15	0.82	-0.57	-0.27	0.06	0.1585	0.1718	-0.1236	-0.25	-0.42	0.15	0	0	-0.0333
317	pliers02b.jpg	Pliers *	0.46	0.86	1.16	-0.67	-0.57	-0.66	0.1161	0.4661	0.2161	-0.65	-1.98	-0.87	-0.1898	-0.1577	-0.1077
318	pliers05.jpg	Pliers	0.75	0.95	1.59	-0.77	-0.47	-0.91	0.1094	-0.0454	0.3356	-0.46	0.33	-1.38	-0.3692	-0.0301	-0.2605
319	plugs.jpg	Plugs	0.38	-0.12	-0.32	-0.25	0.05	-0.28	0.3207	0.2607	0.3848	-1.12	-0.91	-0.88	-0.1179	0.0006	0.1052
320	plum.jpg	Plum	-0.48	-0.28	1.75	-0.45	0.15	0.58	-0.0302	-0.0548	0.2673	0.28	0.51	-0.96	0.2243	0.1735	-0.1898
321	plunger02.jpg	Plunger	0.42	0.32	1.95	-0.38	-0.18	-0.19	0.0894	0.5861	0.3694	-0.55	-1.61	-1.86	-0.1589	-0.3331	-0.2871
322	pot01.jpg	Pot	-0.22	-1.72	1.4	-0.42	-0.22	-0.78	0.0643	0.1126	0.169	-0.05	0.11	0.08	0.0401	0.1045	-0.1564
323	pot02a.jpg	Pot *	0.47	1.97	1.07	-0.69	-0.09	-0.6	0.2888	0.4331	0.0688	-1.51	-0.77	-0.4	0.0154	-0.0191	0.0154
324	potato02b.jpg	Potato *	0.21	-0.09	1.75	-0.28	0.22	-0.04	-0.125	0.175	0.0329	0.72	-0.16	-0.16	-0.0359	0.0154	-0.3513
325	potatomasher03b.jpg	Potato masher	-1.06	-1.46	1.11	0	0.2	-0.49	-0.1029	-0.1166	0.1571	0.96	0.32	0.5	0.3384	0.2025	-0.2641
326	powercable.jpg	Cables	0.28	0.28	0.12	-0.14	-0.14	-0.11	0.1429	0.0652	0.0025	-0.5	-0.02	0.18	0.0667	-0.0111	-0.0077
327	printer02.jpg	Printer	0.43	0.03	0.46	-0.88	-0.08	-1.19	0.13	0.0333	0.2414	-0.85	-0.21	-1.24	0	0	-0.0333
328	propanetank.jpg	Propane tank	0.96	0.86	1.07	-0.75	0.15	-0.16	0.2688	0.3521	-0.1145	-1.57	-0.84	0.07	-0.1162	0.0154	0.0154
329	protractor.jpg	Protractor	0.92	0.52	1.15	-0.45	0.15	-0.29	0.08	-0.0156	0.29	-0.36	-0.04	-0.96	-0.0324	-0.1485	0.0308
330	puzzlepiece.jpg	Puzzle piece	0.32	0.52	1.37	-0.81	-0.01	-0.77	0.1938	0.5871	-0.0117	-1.01	-1.81	0.05	-0.0256	0	-0.0333
331	pylon.jpg	Pylon	0.72	0.52	0.75	-0.48	-0.18	-0.02	0.4389	0.1581	0.3672	-1.91	-0.68	-0.8	-0.1743	-0.0726	-0.2025
332	qtip.jpg	Q-Tip	0.44	0.24	0.12	-0.65	-0.35	-0.18	0.2175	0.5089	0.2478	-1.05	-1.2	-1.31	-0.0372	-0.0191	-0.0179
333	radio01.jpg	Radio	0	-0.1	1.17	-0.46	0.34	-1.37	0.1526	-0.2815	-0.4195	-0.75	0.79	1.48	0.0352	0.0282	0.0282
334	radish01.jpg	Radish	-0.1	-0.4	0.79	-0.46	0.04	-1.09	-0.2707	-0.3417	0.2143	0.92	1.25	-0.73	0.0872	0.1052	-0.5948
335	raisins.jpg	Raisins	0.39	0.19	0.99	-0.73	-1.03	-1.14	0.1148	0.0691	-0.0381	-0.63	0.01	0.24	-0.1589	0.0462	-0.0205
336	ramekin01.jpg	Bowl	0.18	-0.22	0.82	-0.21	-0.31	-0.02	-0.3502	-0.1502	-0.1302	1.5	1.05	1.06	0.0793	0.0775	-0.1487
337	rasberry01.jpg	Rasberry	-0.95	-0.95	0.88	-0.25	-0.15	-0.46	-0.323	-0.463	-0.1152	0.65	1.33	-0.21	0.0923	0.1692	-0.0641
338	rattle.jpg	Toy	0.7	1.4	1.87	-0.73	-0.93	-1.46	0.1	0.0867	-0.3578	-0.73	-0.25	1.42	-0.0633	-0.1025	-0.4692
339	razor01.jpg	Razor	0.55	0.35	1.32	-0.52	-0.12	-0.76	-0.1731	-0.2745	-0.1531	0.36	1.06	0.76	-0.0372	0.0154	0.0154
340	rearviewmirror.jpg	Rearview mirror	0.36	-0.14	0.92	-0.04	-0.14	-0.63	0.4714	0.2607	0.6205	-1.35	-0.85	-2.12	-0.022	0.0923	-0.141
341	reflector.jpg	Reflector	-0.35	-0.35	0.28	0.53	0.23	-0.08	-0.0786	-0.1512	-0.0104	0.45	0.71	0.13	0.172	0.2176	0.1948
342	relish.jpg	Relish	-2.35	-2.25	-1.3	0.55	0.55	0.38	-0.4333	-0.4047	-0.4333	1.25	1.67	1.34	0.6838	0.5654	0.3154
343	remotecontrol04.jpg	Remote control	0.52	0.12	0.12	-0.97	-0.17	-0.97	0.1392	-0.1618	0.0359	-0.36	0.43	-0.44	-0.027	-0.0333	0
344	ribbon03a.jpg	Lace	0.61	0.61	1.62	-0.45	-1.05	-1.28	-0.1454	-0.0954	-0.0821	0.6	1.09	0.91	-0.1333	0.0621	-0.3
345	ribbon04.jpg	Ribbon	0.58	0.38	0.45	-0.41	-0.31	-0.82	-0.0315	0.0348	-0.2282	0.16	0.32	1.3	-0.1026	-0.0357	0
346	rice.jpg	Rice	0.47	0.17	0.01	-1.08	-0.98	-1.94	0.0646	0.0216	0.556	-0.41	-0.12	-1.63	0	-0.0357	-0.0667
347	ridinghelmet.jpg	Hat	0.5	0.9	1.37	0.11	-0.19	0.22	0.2921	0.3864	0.1906	-1	-1.05	-0.14	0.0089	0.027	-0.0385
348	ring01.jpg	Ring *	0.33	0.33	1.45	-0.54	-0.04	-0.4	-0.1077	-0.041	-0.0387	0.62	0.2	0.19	0	0	-0.0333
349	rock01a.jpg	Rock	-0.41	-0.21	0.46	-0.22	-0.32	-0.35	0.2546	0.1889	0.2692	-0.57	-0.64	-0.15	0.1474	0.0519	0.0667
350	rollingpin01a.jpg	Rolling pin *	0.63	0.43	1.64	-0.41	0.19	-0.14	-0.3777	-0.3177	0.0739	1.04	1.03	-0.66	-0.0821	0.0333	-0.1448
351	rope03.jpg	Rope	0.42	0.42	0.89	-1.02	-0.42	-1.25	-0.0697	-0.1764	0.076	0.3	1.12	-0.32	-0.0307	0.0462	-0.0205
352	rubberband01.jpg	Rubber band	0.46	0.06	0.64	-0.07	0.13	0.37	0.2969	-0.2898	0.0102	-0.05	1.6	0.41	-0.1053	0	-0.1
353	rubberglove02b.jpg	Glove	0.52	0.42	1.95	-0.29	-0.09	-0.26	0.2515	0.2615	-0.0052	-0.87	-0.82	0.47	0	0	0
354	rug.jpg	Rug	0.7	0.5	1.3	-0.76	-0.66	-1.6	0.5438	0.0507	0.5679	-1.98	-0.1	-1.92	-0.0372	0.0154	-0.0179
355	ruler05.jpg	Ruler *	0.55	0.25	0.15	-0.75	-0.45	-0.94	-0.0154	0.0513	0.0513	0.11	-0.31	-0.31	0	0	0
356	runningshoe03b.jpg	Shoe	0.48	0.58	0.17	-0.56	-0.36	-1.72	0.6031	0.6674	0.3531	-1.83	-2.28	-1.03	0.0154	0.0154	0.0154
357	safetypin.jpg	Safety pin	0.42	0.62	0.59	-0.1	0	-0.34	0.1733	0.2471	-0.0898	-0.44	-0.27	0.67	0.0376	0.1692	0.0359
358	sand.jpg	Sand	0.15	0.45	0.89	-0.02	-0.32	-1.35	0.5174	0.1213	0.2274	-2.02	-0.63	-0.94	0.0718	-0.0838	-0.0436
359	sandal.jpg	Sandal	0.33	0.13	-0.04	-0.4	-0.2	-1.49	-0.1508	-0.2308	0.4244	0.92	1.38	-1.2	0	0	-0.0333
360	saw02b.jpg	Saw *	0.76	0.66	2.1	-0.29	-0.09	-0.75	-0.3175	-0.2306	-0.4375	0.48	-0.21	0.99	-0.1096	-0.0179	-0.0179
361	scale01a.jpg	Scale	0.41	0.11	0.84	-0.47	0.03	-1.14	0.1238	0.2986	0.1205	-0.5	-0.59	-0.56	-0.0513	-0.0333	0
362	scarf.jpg	Scarf	-	-	-	-	-	-	-	-	-	-	-	-	-	-	-
363	scissors01.jpg	Scissors *	0.32	0.22	0.35	-0.95	-0.55	-0.51	-0.0159	0.0186	0.0174	0.12	-0.1	-0.09	0.0308	0.0308	0.0308
364	scotchtape.jpg	Scotch tape	0.08	0.18	0.65	0.02	-0.18	-1.37	0.0521	0.0338	-0.0735	0.27	-0.41	0.08	0.0872	0.1385	0.0385
365	screw02.jpg	Screw *	0.85	0.65	1.35	-0.59	-0.29	-1.09	-0.0469	0.0565	0.1531	0.27	-0.37	-0.81	-0.0872	0.0154	0.0154
366	screwdriver04b.jpg	Screwdriver *	0.28	-0.02	1.2	-0.41	-0.11	-0.68	-0.3507	-0.3417	-0.4107	1.56	1.43	1.86	0.0872	0.1385	-0.0615
367	seashell.jpg	Seashell	0.05	0.45	1.45	-0.81	-0.41	-1.05	0.3871	-0.0784	0.3871	-1.3	0.29	-1.46	0.0206	0.0129	0.0462
368	sewingmachine01a.jpg	Sewing machine	0.61	0.61	1.65	-0.97	-0.27	-1.63	0.06	0.1111	0.1111	-0.35	-0.61	-0.68	-0.0256	-0.069	-0.1
369	shirt01.jpg	Shirt	0.15	-0.25	-0.08	-0.45	-0.45	-1.11	-0.0706	0.1094	0.0927	0.51	-0.21	-0.05	0.0154	-0.0191	0.0154
370	shirt02.jpg	Shirt *	0.18	0.88	0.49	-0.58	-0.38	-1.19	-0.0938	-0.1193	0.1462	0.61	0.73	-0.37	0	-0.0333	0
371	shoelace.jpg	Shoelace	0.53	0.13	0.36	-0.47	-0.57	-0.48	0.1344	0.0214	0.4177	-0.61	-0.11	-1.36	-0.0872	-0.0536	0.0154
372	shorts.jpg	Shorts	0.42	0.42	0.32	-0.8	-0.6	-1.71	0.1523	0.2923	0.3061	-0.91	-1.23	-0.95	0	0	-0.0333
373	shovel02a.jpg	Shovel	0.91	1.01	1.11	-0.32	-0.22	-0.39	0.1962	-0.0779	0.2758	-0.75	0.14	-1.08	-0.1538	-0.0333	-0.1
374	slide02.jpg	Slide	0.62	0.52	1.11	-0.66	-0.36	-0.95	0.039	0.0499	-0.3624	-0.71	0.05	1.05	-0.0411	-0.0218	-0.0052
375	slipper01b.jpg	Slipper	-0.2	-0.6	1.13	-0.16	0.04	-0.52	-0.2294	-0.2527	0.1023	0.66	0.69	-1.12	0.0462	0.0462	-0.1871
376	snowpeas01.jpg	Snow peas	-0.53	-0.43	0.34	-0.45	0.35	0.12	0.25	0.1238	0.0211	-1.17	-0.21	-0.57	0.2814	0.2622	-0.059
377	soap03a.jpg	Soap	-0.48	-0.88	0.29	0.04	0.04	0.14	-0.0207	-0.074	-0.0302	0.5	0.39	0.3	0.1436	0.1692	-0.1975
378	soapdispenser01.jpg	Soap dispenser	0.35	0.15	0.23	-0.8	0.1	-1.17	0.1688	0.3349	0.2456	-1.25	-1.58	-0.89	0.0975	-0.1102	-0.2436
379	sock01a.jpg	Sock *	0.47	0.47	0.34	-0.62	-0.42	-0.59	0.1146	0.2846	-0.0154	-0.69	-1.07	0.11	0	0	0
380	soil.jpg	Dirt	-0.15	-0.15	0.92	-0.04	-0.24	-1.43	0.5113	0.2842	0.1522	-2.61	-1.55	-0.8	0.0872	0.2578	0.059
381	spatula03.jpg	Spatula	0.2	0.5	0.97	-0.3	0	-0.17	-0.0333	-0.2064	-0.2064	-0.08	0.89	0.97	-0.2052	0.0055	-0.0564
382	spatula04.jpg	Spatula	1	0.1	1.85	-0.35	-0.25	-0.39	-0.013	0.0503	0.2555	0.2	-0.27	-0.5	-0.2257	0.1156	-0.3671
383	speaker04.jpg	Speaker	-	-	-	-	-	-	-	-	-	-	-	-	-	-	-
384	sponge01.jpg	Sponge	-1.13	-1.23	0.81	-0.1	0.2	-1.14	-0.0363	-0.0392	-0.0352	0.18	0.15	0.2	0.3692	0.3025	-0.0101
385	spoon01.jpg	Spoon *	0.34	0.04	0.11	-0.79	-0.29	-0.78	0.0646	0.0513	0.1179	-0.4	-0.31	-0.66	0	0	0
386	sportbag.jpg	Bag	0.58	0.68	0.22	-0.55	-0.25	-1.79	-0.1069	0.0198	-0.0297	-0.21	0.14	-0.64	0.0154	0.0154	-0.0179
387	spraybottle01.jpg	Spray bottle	0.6	0.7	0.57	-0.36	0.14	-0.26	0.0809	0.1195	0.4735	-0.48	-0.21	-1.74	0.0769	-0.0385	-0.0795
388	spraycan.jpg	Spray can	0.32	0.52	0.81	-0.21	-0.01	-0.6	0.583	0.5026	0.1833	-2.04	-2.31	-0.73	-0.0205	-0.0692	-0.0025
389	squeegee01b.jpg	Squeegee	0.92	0.82	1.45	-0.28	0.02	-0.28	0.42	0.5455	0.55	-2.31	-2.64	-2.31	-0.082	-0.1952	-0.2871
390	stackingrings01a.jpg	Toy	0.52	0.72	1.28	-0.32	0.08	-0.53	0.3605	0.3714	0.242	-1.78	-1.99	-0.49	0.0871	0.1025	-0.1975
391	stapler03a.jpg	Stapler	-	-	-	-	-	-	-	-	-	-	-	-	-	-	-
392	stapleremover.jpg	Staple remover	-	-	-	-	-	-	-	-	-	-	-	-	-	-	-
393	staples.jpg	Staples	0.32	0.22	0.15	-0.44	-0.04	-0.74	-0.1831	0.21	0.0283	0.73	-0.26	-0.33	0.0102	-0.0718	0.0282
394	starfish.jpg	Starfish	0.72	0.52	1.71	-0.94	-0.24	-1.72	0.2388	0.0033	0.0378	-0.75	-0.02	-0.16	-0.0102	0.0154	-0.0179
395	statue01.jpg	Statue	-0.02	-0.12	1.11	-0.39	0.01	-1.32	0.08	0.1343	-0.3022	-0.8	-0.25	1.15	0.1282	0.2308	-0.1692
396	strainer01b.jpg	Strainer	0.51	0.51	1.32	-0.64	-0.54	-0.85	-0.0058	0.0771	0.0526	-0.2	-0.39	-0.08	-0.1927	0.0263	-0.2436
397	strainer02.jpg	Strainer	-0.15	-0.25	0.98	-0.39	-0.49	-0.43	0.1285	-0.2532	0.3718	0.12	1.37	-0.86	-0.0564	0.0571	-0.4
398	straw.jpg	Straw	1.15	0.85	0.17	-0.58	-0.38	0.02	0.17	0.1429	0.1724	-1.04	-0.88	-0.9	-0.2105	-0.0345	-0.0333
399	strawbasket01.jpg	Basket *	0.21	0.51	1.78	-0.41	-0.41	-1.11	0.1094	0.2408	0.3194	-0.72	-1.22	-1.51	-0.1333	0.0117	-0.2641
400	strawberry.jpg	Strawberry *	0.17	-0.03	0.59	-0.47	-0.07	-1	0	0	0	0	0	0	0	0	0
401	studiolight.jpg	Lamp	0.14	-0.26	0.84	-0.21	0.09	-0.72	-0.0025	-0.0453	-0.2825	-0.17	0.08	0.95	0.2359	0.2615	0.0948
402	styrofoamcup.jpg	Styrofoam cup	0.16	0.46	0.6	-0.32	-0.32	0.08	-0.0325	-0.0625	-0.0208	0.2	0.21	0.22	-0.0102	-0.0191	-0.1846
403	suitcase.jpg	Suitcase *	0.6	0.8	0.7	-0.52	-0.12	-1.02	0.3992	0.0406	0.1359	-1.35	-0.21	-0.74	-0.0256	0	0
404	sunglasses04.jpg	Sunglasses	0.35	0.25	1.17	-0.74	-0.14	-0.51	-0.3515	-0.1282	0.1456	0.9	0.09	-0.61	0	0	-0.0667
405	swimgoggles.jpg	Goggles	0.87	1.17	1	-0.65	0.15	-0.44	0.2238	0.5475	0.4105	-0.78	-1.42	-0.77	-0.0359	-0.0536	0.0154
406	syringe01.jpg	Syringe	0.62	1.52	1.69	-0.88	-0.68	-1.17	0.2806	-0.038	-0.0094	-0.77	0.18	-0.01	-0.0372	0.0154	0.0154
407	tambourine.jpg	Tambourine	0.61	1.01	0.81	-0.25	0.05	-0.64	0.0844	0.3757	0.3177	-0.44	-1.49	-0.8	-0.2154	-0.2179	-0.8846
408	tampon.jpg	Tampon	-1.37	-1.77	0.94	0.22	0.52	0.41	-0.565	-0.4107	-0.125	2.2	1.45	1.58	0.5026	0.5963	-0.3025
409	tape02a.jpg	Tape	0.52	0.72	0.59	-0.12	0.38	0.07	-0.1529	0.1371	-0.1129	-0.1	-0.88	-0.24	0.0199	0.0117	-0.1538
410	taperecorder.jpg	Tape recorder	0.42	0.72	1.61	-0.68	0.32	-0.85	0.2374	0.2488	0.562	-1.11	-1.19	-2.2	0.0206	-0.0205	-0.0871
411	teabag.jpg	Tea bag	0.29	0.19	1.12	-0.48	0.02	-0.77	0.0444	0.5844	0.4644	-0.22	-2.04	-2.36	0.0154	0.0154	-0.1513
412	teapot.jpg	Teapot	-0.16	-0.26	1.15	-0.48	-0.28	-1.08	-0.1833	-0.2643	0.4167	0.63	1.06	-1.55	-0.0481	0.0308	-0.1692
413	teddybear02b.jpg	Teddy bear	0.64	0.34	0.24	-1.15	-0.65	-1.29	0.0746	0.4846	-0.1154	-0.47	-1.37	0.4	0	0	0
414	telephone01b.jpg	Telephone *	0.1	0.1	0.87	-0.82	-0.02	-1.15	0.3669	-0.1231	0.1102	-1.09	0.77	-0.15	0	0	0
415	tennisball01b.jpg	Tennis ball	0.25	0.35	1.28	-0.27	0.13	-0.06	-0.0631	-0.0564	-0.1231	0.38	0.32	0.67	0	0	0
416	thermometer02b.jpg	Thermometer	0.25	0.35	1.46	-0.39	0.01	-0.86	-0.0012	-0.0312	0.5842	0.05	0.23	-1.76	-0.0102	-0.0191	-0.1179
417	thermos.jpg	Thermos	-0.31	-1.41	0.56	-0.07	0.53	0.17	-0.2171	-0.5271	0.1991	0.93	2.28	-0.63	0.1948	0.3102	-0.0748
418	thimble.jpg	Thimble *	-0.45	-0.65	1.46	-0.33	-0.13	-0.77	-0.0532	-0.2432	0.2568	0.45	1.57	0.57	0.1413	0.2522	-0.5002
419	thread02.jpg	Thread *	-	-	-	-	-	-	-	-	-	-	-	-	-	-	-
420	thumbtack02a.jpg	Thumbtack	0.08	-0.02	1.14	-0.05	0.05	-0.66	0.0486	-0.3809	-0.1428	-0.07	1.09	0.47	0.0411	-0.0538	-0.0538
421	tile.jpg	Tile	0.85	1.35	0.45	-0.26	-0.36	0.25	-0.5066	0.072	-0.6066	1.61	-0.59	2.21	-0.0964	0.027	-0.0052
422	toast.jpg	Toast	-0.17	-0.37	0.93	-0.55	-0.15	-1.59	-0.121	0.2661	0.219	0.46	-0.59	-1.09	0.0308	0.0308	-0.1359
423	toaster.jpg	Toaster *	-0.19	-0.49	1.38	-0.61	0.09	-0.94	-0.0637	-0.027	0.073	0.48	0.31	-0.11	-0.0109	0.0154	0.0154
424	toiletpaper01a.jpg	Toilet paper	0.17	0.37	0.15	-0.92	-0.62	-0.89	0.08	0.3846	0.3	-0.52	-1.75	-1.18	0.0154	-0.088	0.0154
425	tomato01.jpg	Tomato *	0.19	0.09	0.76	-0.19	0.11	0.25	-0.0462	-0.0462	-0.0462	0.27	0.27	0.27	0	0	0
426	tomatojuice.jpg	Tomato juice	-0.28	-0.78	1	-0.15	0.35	0.42	-0.2177	-0.1781	0.0494	0.59	0.94	0.23	0.1474	0.131	-0.3172
427	tongs01b.jpg	Tongs	0.14	-0.06	0.67	-0.12	-0.12	0.04	-0.19	0.0815	0.3083	0.98	-0.21	-0.58	-0.1538	0.1308	0.0308
428	toothbrush03b.jpg	Toothbrush *	0.3	0	0.14	-0.43	-0.23	-0.83	-0.0308	-0.0308	-0.0308	0.2	0.2	0.2	0	0	0
429	toothpaste.jpg	Toothpaste	1.02	0.62	0.39	-0.96	-0.46	-0.57	0.0181	0.3281	-0.1805	-0.56	-1.11	0.53	-0.0359	-0.0191	-0.0179
430	toothpick02.jpg	Toothpick	0.85	1.25	1.32	-0.17	-0.77	0.03	-0.3256	-0.2547	-0.5156	0.68	0.47	1.8	-0.1641	-0.1915	-0.1513
431	tortilla.jpg	Tortilla	-0.2	-0.3	1.37	-0.53	-0.23	-0.46	-0.1148	-0.1348	-0.3411	0.69	0.56	1.36	-0.0616	0.0621	-0.1975
432	towel01.jpg	Towel	0.41	-0.09	0	-0.41	-0.31	-0.94	0.2245	0.2542	0.2183	-0.93	-0.97	-0.74	0.0462	0.0462	-0.0871
433	towel04a.jpg	Towel	0.08	-0.22	-0.02	-0.51	-0.81	-0.77	0.1315	-0.0557	-0.0213	-0.13	0.69	-0.17	0	0	-0.0333
434	toycar04.jpg	Car	0.61	0.41	0.14	-0.68	-0.38	-1.94	-0.1023	0.2077	0.041	-0.08	-1.48	-1.15	0	0	0
435	toycow.jpg	Toy cow	-	-	-	-	-	-	-	-	-	-	-	-	-	-	-
436	toydinosaur.jpg	Toy dinosaur	1.08	0.98	1.69	-0.82	-0.22	-1.75	-0.0812	-0.0979	0.0614	0.17	0.12	-0.91	-0.0102	0.0154	-0.0846
437	toytank.jpg	Toy tank	1.07	0.97	1.27	-0.32	-0.02	-1.21	-0.2619	-0.1412	-0.2447	1.17	0.53	1.46	0.0052	-0.0025	-0.0025
438	toytractor01b.jpg	Toy truck	0.6	1	1.58	-0.56	-0.36	-1.97	0.3214	0.25	0.1099	-1.13	-0.67	-0.68	0.0308	0.0308	-0.1025
439	tray.jpg	Tray	0.15	0.45	0.75	-0.48	-0.18	-0.15	0.139	0.119	0.4523	-0.58	-0.28	-0.94	0.117	0.1124	-0.2462
440	tripod.jpg	Tripod	0.32	1.12	1.26	-0.42	0.08	-1.65	0.0904	0.1012	0.1012	-0.67	-0.7	-0.39	0.1179	0.0359	0.0359
441	tshirt.jpg	T-shirt	0.4	0.1	0.07	-0.38	-0.08	-0.08	-0.3431	-0.0059	-0.1093	0.82	0.14	-0.05	0	0	-0.0333
442	tube.jpg	Tube	0.61	1.31	0.09	0.15	0.15	0.11	-0.2985	-0.2116	-0.0158	0.76	0.13	0.42	0.0158	0.163	-0.0667
443	tupperware03a.jpg	Tupperware	0.52	0.52	1.02	-0.62	-0.02	-0.08	-0.2008	0.0992	0.0635	0.13	-0.8	-0.49	0.0038	-0.0037	-0.0359
444	tuque03a.jpg	Tuque	0.08	0.18	0.94	-0.99	-0.49	-1.32	0.3131	-0.1302	-0.0826	-1.12	0.11	-0.07	-0.0102	0.0154	-0.0513
445	tweezers02a.jpg	Tweezers	0.48	0.48	1.15	-0.44	-0.24	-0.54	0.1031	0.4114	0.2745	-0.34	-1.26	-1.29	-0.0872	-0.1275	-0.0513
446	umbrella04.jpg	Umbrella *	0.32	0.12	0.21	-0.5	-0.5	-1.11	-0.3846	-0.3846	-0.3179	1.05	1.05	0.63	0	0	0
447	usbkey.jpg	USB key	0.69	0.79	0.22	-0.85	-0.05	-0.02	0.7746	0.1327	0.3639	-3.46	-0.79	-1.48	-0.0513	-0.1	-0.0333
448	vase01.jpg	Vase *	0.55	0.05	2.21	-0.68	-0.18	-0.69	-0.3546	-0.2487	0.0111	1.09	0.76	-0.52	0.0102	0.0615	-0.0052
449	vase02.jpg	Vase	-0.02	-0.22	1.15	-0.64	-0.64	-0.91	-0.1906	-0.1313	-0.0106	0.64	0.47	0.52	0.0974	0.2769	0.0102
450	vhstape.jpg	VHS tape	0.32	0.12	1.55	-0.36	0.34	-0.95	0.3192	0.1359	0.1618	-0.99	-0.13	-0.41	0	0	-0.069
451	videocamera01a.jpg	Video camera	0.22	0.62	1.09	-0.3	0.6	-0.71	0.2723	0.2095	-0.1744	-1.04	-0.55	0.56	-0.0256	-0.0333	0
452	vikingmask01b.jpg	Mask	0.29	0.09	1.86	-0.49	-0.29	-1.18	-0.1218	0.1325	-0.2618	0.29	0.2	1.23	0	0.1193	-0.0129
453	violin.jpg	Violin	0.82	0.52	1.65	-0.48	0.22	-1.08	0.0144	-0.0156	0.0177	-0.06	0.12	-0.09	-0.0359	0.0154	0.0154
454	visegrippliers.jpg	Vise grip	0.2	0	0.72	-0.1	1.1	-1.14	0.2997	-0.2524	-0.0945	-0.22	1.2	0.36	0.0923	0.4	0.0333
455	walkman.jpg	Walkman	-0.44	-0.74	1.79	0.12	0.82	-0.72	-0.1911	-0.1397	0.0389	0.48	0.27	-0.16	0.2288	0.241	-0.159
456	wallet02a.jpg	Wallet	0.17	-0.43	0.54	-0.42	0.18	-0.95	0.1348	0.2434	0.4338	-0.73	-0.62	-1.76	0.1436	0.1025	-0.1308
457	wallet04.jpg	Wallet	-0.53	-0.13	0.27	-0.19	-0.19	-0.43	0.0794	0.1365	0.2494	-0.19	0.23	-0.21	0.1641	0.1809	0.0487
458	walnut01c.jpg	Walnut	-	-	-	-	-	-	-	-	-	-	-	-	-	-	-
459	watch02a.jpg	Watch *	0.48	0.38	0.08	-0.88	-0.48	-1.41	-0.2238	-0.2205	-0.0779	0.38	0.26	0.18	0	0	-0.0333
460	waterbottle01b.jpg	Water bottle	0.72	0.72	0.21	-0.64	-0.24	-0.74	0.1008	0.2641	0.0446	-0.44	-0.92	-0.3	0	0	-0.0333
461	waterbottle03.jpg	Water bottle	-0.07	0.53	1.1	-0.62	-0.02	0.07	-0.1631	-0.0817	0.1898	0.37	-0.29	-0.89	0.0154	-0.0124	-0.0513
462	wateringcan.jpg	Watering can *	0.53	0.43	1.43	-0.35	0.05	-1.01	0.3406	0.0006	0.4006	-1.91	0.07	-1.66	-0.2256	-0.1359	-0.1359
463	watermelon.jpg	Water melon *	0.29	-0.01	0.49	-0.65	-0.15	0.29	0.06	0.3448	0	-0.3	-1.27	0	-0.0256	0	0
464	weight01.jpg	Weight	0.34	0.54	0.89	-0.11	0.19	-0.11	-0.0855	-0.0455	-0.2378	-0.23	-0.08	0.5	0.0512	0.0871	0.0205
465	wheel01.jpg	Wheel *	-0.29	-0.59	0.91	0.23	0.53	0.23	-0.0764	0.2079	0.4936	0.83	-0.39	-1.11	0.2718	0.3655	0.2
466	whisk.jpg	Whisk	-0.03	-0.53	1.2	-0.01	0.09	-0.91	-0.4243	-0.5419	-0.4643	1.44	2	1.7	0.0717	0.3538	0.0205
467	winebottle01.jpg	Wine bottle	0.32	0.02	1.62	-0.5	0.1	0.17	0.1969	0.1102	0.3597	-0.5	-0.5	-0.74	0	0	-0.0333
468	wineglass01.jpg	Wine glass *	0.25	0.05	0.86	-0.96	-0.06	-0.57	0.3123	0.513	0.1682	-0.77	-1.27	-0.31	0	0	-0.0333
469	winerack.jpg	Wine rack	-1.42	-1.32	0.68	0.64	0.84	-0.32	-0.2367	0.1228	0.1666	0.85	-0.51	0.28	0.5693	0.3783	-0.0769
470	wire.jpg	Wire	0.8	0.8	1.11	0.19	0.09	-0.22	0.0533	0.15	-0.5167	-0.58	-0.03	1.89	-0.1026	0.0079	-0.199
471	wirecutter02.jpg	Pliers	0.98	1.28	1.55	-0.76	-0.26	-0.55	0.3508	0.2808	0.3525	-1.2	-0.87	-1.81	-0.3077	-0.0909	-0.2333
472	wirestripper.jpg	Pliers	0.48	1.08	2.12	-0.02	-0.42	-1.02	0.4452	0.3296	0.2185	-2.08	-1.74	-0.9	-0.2975	-0.0075	-0.3385
473	wood.jpg	Wood	0.82	0.72	1.02	-0.78	-0.08	0.05	0.2481	-0.0081	0.0781	-1.12	0.52	-0.83	-0.0615	0.0154	0.0154
474	woodenspoon.jpg	Wooden spoon	0.37	0.37	1.56	-0.52	-0.12	0.14	0.21	0.3017	0.4833	-0.76	-0.9	-1.34	-0.0872	0.0154	-0.4846
475	workingglove02c.jpg	Glove	0.78	0.18	1.78	-0.49	0.01	-0.75	0.1725	0.2792	0.2054	-0.29	-0.58	-0.75	0.0154	0.0154	-0.0191
476	wrench01b.jpg	Wrench *	0.4	0.6	1.31	-0.15	-0.05	-0.78	-0.4689	-0.0699	-0.0639	1.51	0.41	0.32	0.1282	0.0318	-0.159
477	xylophone.jpg	Xylophone	0.5	0.4	1.87	-0.12	-0.02	-0.56	-0.1304	-0.3341	0.1821	0.58	1.36	-0.4	0.1128	0.1923	-0.1744
478	yarn.jpg	Yarn	0.65	0.45	1.2	-0.96	-0.16	-1.32	-0.1197	-0.089	-0.4875	0.57	0.08	1.55	-0.082	0.0129	-0.0538
479	ziplocbag.jpg	Plastic bag	-1.33	-1.43	-0.86	0.28	0.28	0.69	-0.0197	-0.081	0.1503	0.5	0.37	-0.34	0.4222	0.3752	0.4159
480	zucchini01.jpg	Zucchini	-0.72	-0.42	1.18	-0.11	-0.01	0.15	-0.3456	0.0044	-0.1556	0.68	-0.13	-0.12	0.2024	0.141	-0.359
ENG = English-Canadian norms; FRE = French-Canadian norms; BRA = Brazilian norms; DKO = Don't know object; DKN = Don't know name; TOT = Tip-of-the-tongue; vs = versus
* Objects that can also be found in the Snodgrass and Vanderwart (1980) set.
** Empty responses were only accounted in the BR norms. To allow comparisons we collapsed DKO, DKN and TOT responses of the previous published norms.

## Sheet: French-Canadian norms
ID BOSS (2010)	Filename BOSS (2010)	Modal name BOSS (2010)	Mean items difference scores between the French-Canadian norms versus the English-Canadian, Brazilian norms and, Thai norms
			Familiarity			Visual complexity			Modal name agreement (%)			H value			DKO/DKN/TOT/Empty responses (%)**
			FRE vs. ENG	FRE vs. BRA	FRE vs. THAI	FRE vs. ENG	FRE vs. BRA	FRE vs. THAI	FRE vs. ENG	FRE vs. BRA	FRE vs. THAI	FRE vs. ENG	FRE vs. BRA	FRE vs. THAI	FRE vs. ENG	FRE vs. BRA	FRE vs. THAI
1	50dollarsbill.jpg	50$ bill	0	0.82	1.37	-0.7	-0.26	-0.97	-0.1267	-0.2355	-0.3381	0.07	0.21	1.21	0	-0.0154	-0.0667
2	alarmclock.jpg	Alarm clock	0.3	0.93	1.7	-0.7	-0.46	-0.94	-0.1297	-0.0786	0.0603	0.27	0.43	-0.33	-0.0769	-0.1692	-0.6
3	almonds.jpg	Almonds	0.4	0.95	1.13	-0.2	-0.32	-0.53	0.1866	0.3766	0.0889	-0.8	-1.64	-0.41	0	-0.2308	-0.1333
4	antenna.jpg	Antenna	0.6	-0.18	1.05	-0.7	-0.03	-0.74	-0.0159	-0.0303	0.3241	-0.2	0.1	-1.34	-0.1718	-0.0898	-0.3
5	apple07.jpg	Apple *	0.2	-0.09	0.43	-0.3	0.08	0.21	0.06	0	0	-0.34	0	0	0	0	0
6	ashtray01.jpg	Ashtray *	0.2	0.1	1.1	-0.7	-0.05	-1.79	0.09	0.2069	0.5	-0.53	-1.44	-2.26	0.0154	-0.041	-0.4666
7	asparagus.jpg	Asparagus *	0.3	1.76	0.9	-0.2	-0.16	0.04	0.2	0.5	0.1905	-1.06	-2.55	-1.08	-0.0384	-0.4948	-0.1333
8	avocado.jpg	Avocado	-0.2	0.58	2.24	-0.4	0.25	-0.24	0.0715	0.0524	0.5171	-0.33	-0.38	-1.51	0.0778	-0.2197	-0.5966
9	axe.jpg	Axe *	0.1	-0.49	1.33	-0.7	-0.04	-0.16	0.24	0.0635	0.1379	-1.43	-0.47	-0.79	-0.1282	-0.0308	-0.0333
10	babybottle.jpg	Baby bottle	-0.4	-1.06	0.06	-0.3	0.17	-0.69	-0.01	0.0982	0.08	0.47	0	0.08	-0.0672	-0.0159	-0.3621
11	babyseat.jpg	Baby seat	-0.1	0.26	0.73	-0.6	-0.34	-0.54	-0.1314	-0.1547	-0.0846	-0.2	0.28	0.48	-0.0381	-0.197	-0.3022
12	backpack01a.jpg	Backpack	-0.2	-0.3	0.29	-0.5	0.45	-1.47	0.0067	-0.1708	0.5167	-0.06	0.85	-1.46	0	-0.0154	-0.0667
13	bag.jpg	Bag	0.5	-0.19	0.23	-0.5	0.28	-0.93	-0.1531	-0.2375	-0.1379	0.73	1.17	1.26	-0.0256	-0.0308	-0.0333
14	bagel.jpg	Bagel	0.1	0.97	0.49	-0.5	-0.24	-1.07	0.0067	0.45	-0.1333	0.14	-1.9	0.7	-0.0256	-0.0769	-0.1
15	ball02.jpg	Ball *	0.5	-0.08	0.83	0.1	0.19	0.5	-0.32	-0.3347	0.2	1.24	1.14	-0.56	0.0097	0.0148	-0.0288
16	balloon01b.jpg	Balloon *	-0.1	-0.48	0.84	-0.2	0.24	0.27	-0.37	-0.2813	-0.4655	1.24	0.9	1.87	0.0714	0.056	0.0381
17	banana.jpg	Banana *	0.2	-0.01	0.3	-0.4	0.23	-0.14	0	0	0.2333	0	0	-0.78	0	-0.0154	0
18	bandage.jpg	Bandage	-0.1	1.52	0.66	-0.4	-0.55	-1.11	0.2322	0.3189	0.3189	-0.95	-1.06	-0.54	-0.1	-0.4898	-0.1667
19	bandaid01.jpg	Band-aid	0.4	0.28	0.7	-0.1	-0.14	-0.03	-0.4537	-0.4922	-0.337	1.14	1.24	0.77	-0.0579	-0.1	0.1
20	baseball01a.jpg	Baseball	0.2	-0.05	2	-0.7	-0.25	-0.99	-0.0079	0.1319	-0.0994	-0.11	-0.52	0.45	0	-0.0308	-0.1333
21	bastingbrush.jpg	Brush	0.3	-0.24	0.97	0	0.06	0.06	-0.11	-0.2206	-0.05	0.07	0.92	0.67	-0.0957	-0.0803	-0.1982
22	battery02b.jpg	Battery	0	-0.14	0.6	-0.5	-0.27	-0.36	-0.24	-0.2063	0.1828	0.97	0.81	-0.2	0	-0.0154	-0.0333
23	beermug01a.jpg	Beer mug	0	-0.44	-0.47	-0.6	0.19	-0.64	-0.0714	-0.2214	-0.3571	0.07	0.9	1.68	0.0345	0.0345	-0.0322
24	belt02a.jpg	Belt *	0.2	-0.31	0.17	-0.1	0.42	-0.44	0.06	0.0156	0.0357	-0.34	-0.12	-0.22	0	-0.0154	-0.0667
25	bib.jpg	Bib	-0.5	-0.87	0.83	-0.6	0.16	-0.76	-0.0993	-0.1499	0.2963	0.54	0.68	-0.37	-0.0351	0.0846	0
26	bikehelmet.jpg	Helmet	-0.1	-0.48	1.54	-0.7	0.04	-1.84	0.1333	-0.1052	0.0333	-0.4	0.66	-0.17	-0.0256	0	0
27	binder03b.jpg	Binder	0.2	0.15	0.67	-0.4	-0.35	-0.14	0.2166	0.1508	0.2633	-0.82	-0.8	-0.92	-0.0256	-0.0923	0
28	binoculars01b.jpg	Binoculars	-0.5	-0.99	0.68	-0.8	0.19	-1.41	-0.0771	-0.1071	-0.0357	0.4	0.59	0.15	-0.1026	-0.0154	-0.0667
29	birdie.jpg	Birdie	0.3	0.18	-0.17	-0.4	-0.06	-0.26	-0.0129	-0.5893	-0.1762	-0.43	1.85	0.46	-0.0912	-0.0718	0.0667
30	blackberry.jpg	Blackberry	0.1	0.76	1.91	0	0.67	-0.19	0.1619	0.1349	0.4673	-0.82	-0.61	-1.54	-0.0848	-0.1156	-0.4977
31	bleachbottle.jpg	Bottle	-0.6	-1.08	0.03	-0.1	0.11	0.03	-0.0307	-0.1545	0.0371	-0.51	0.33	-0.23	-0.0156	-0.072	-0.3643
32	blueberry01.jpg	Blueberry	0.3	2.5	2.91	-0.5	-0.69	-0.03	0.0255	0.6322	0.6322	-0.15	-2.15	-2.53	-0.0693	-0.5975	-0.5667
33	book01b.jpg	Book *	0.2	-0.19	-0.07	-0.7	-0.04	-0.33	0.0767	0.2323	0.277	-0.47	-0.91	-1.32	0	-0.0154	-0.0333
34	boot02b.jpg	Boot *	0	-0.35	1.33	-0.7	-0.06	-1	0.111	-0.0228	0.1532	-0.65	0.09	-0.91	0	0	-0.1
35	bottlecap.jpg	Bottle cap	0.2	-0.55	-0.13	-0.3	0.31	-0.54	-0.55	-0.2077	-0.0448	1.56	1.28	-0.23	-0.0789	0	-0.0333
36	bottleopener01.jpg	Bottle opener	0.2	-0.08	0.45	-0.1	0.12	-0.97	-0.0278	0.0832	-0.2764	-0.09	-0.04	1.08	-0.0226	-0.0277	0.0133
37	bow02b.jpg	Bow	0	-0.03	0.8	-0.4	-0.02	-1.13	-0.1286	0.0919	0.08	0.33	-0.56	-0.12	-0.0971	-0.027	0.0012
38	bow04.jpg	Bow *	0.5	-0.22	1.05	-0.2	0.25	-0.5	0.0328	-0.1839	-0.3634	-0.23	0.34	1.33	-0.1205	0.0025	-0.1
39	bowl01.jpg	Bowl	-0.6	-0.91	-1.03	-0.5	0.03	-0.4	-0.1243	0.1587	0.0185	0.59	-0.58	0.17	0	-0.0615	-0.0333
40	bowl02.jpg	Bowl *	0.3	0.82	0.61	0.1	0.49	0.63	-0.1363	0.4444	0.2946	0.72	-1.45	-0.24	0.0357	-0.1335	-0.231
41	box01.jpg	Box *	0.1	-0.72	0.13	0.1	0.68	0.23	-0.0317	-0.333	0.0409	0.01	0.55	-0.22	0	-0.0154	-0.1
42	boxcutter03a.jpg	Exacto knife	-0.2	-0.68	-0.21	-0.6	0.07	-1.1	0.4182	-0.1128	-0.0707	-1.37	0.45	0.37	0.0835	0.1337	0.1414
43	bracelet01.jpg	Bracelet	0.2	-0.28	0.47	0.1	0.35	0.33	0.0937	-0.2273	0.1037	-0.89	0.72	-0.63	-0.0925	-0.072	-0.131
44	bracelet04.jpg	Bracelet	-0.2	-0.11	0.67	0.6	0.82	0.13	0.3233	0.4023	0.1969	-1.58	-1.48	-0.56	-0.0327	0.0647	-0.0943
45	bracket01.jpg	Bracket	-0.1	-0.15	1.1	-0.1	-0.35	0.24	0.2856	0.1746	0.3056	-1.75	-1.27	-0.34	0.1512	0.0128	-0.177
46	branch02.jpg	Branch	0.3	0.06	1.03	-0.1	0.38	-0.4	0.1	-0.1935	-0.3519	0.4	0.69	1.34	-0.1026	-0.0462	-0.1
47	bread.jpg	Bread *	0.4	0.01	1.27	-0.6	0.2	-0.26	0.0333	-0.2667	-0.2	-0.18	0.32	0.22	-0.0256	0	0
48	brick.jpg	Brick	0	-0.05	1.28	-0.5	-0.15	-0.21	-0.0667	0.4596	0.3407	0.42	-2.21	-1.67	-0.0513	-0.1231	-0.1
49	broccoli01a.jpg	Broccoli	0	0.08	0.43	-0.5	0.34	-1.14	0.03	0.0317	0	-0.17	-0.2	0	0.0333	0.0025	0
50	brooch.jpg	Brooch	0	0.66	0.64	-0.1	0.32	-1.27	-0.01	-0.0588	0.2143	0.08	0.14	0.1	0.011	-0.2864	-0.5762
51	broom.jpg	Broom *	0.3	-0.2	0.83	-0.6	0.12	-0.47	0.0267	0.0282	0.2524	-0.16	-0.17	-1.15	-0.0769	0	-0.0667
52	brush05b.jpg	Brush *	-0.6	-1.28	-0.12	-0.1	0.54	-1.09	-0.0229	-0.0481	0.2321	0.25	-0.02	-0.59	-0.1193	-0.0732	-0.1379
53	brusselssprout.jpg	Brussels sprout	-0.2	0.15	-0.1	0.2	0.3	-0.1	0.3296	0.3496	0.0841	-0.97	-1.48	-0.53	-0.0079	-0.1618	-0.1977
54	bubbleblower.jpg	Bubbles	-0.2	-0.98	0.46	-0.1	0.39	-0.59	0.03	-0.2283	-0.1346	0.08	0.76	0.99	0.1261	0.018	-0.2414
55	bucket01a.jpg	Bucket	0.1	-0.29	0.1	-0.3	0.02	0.1	0.0354	-0.2752	0.1868	-0.62	0.4	-0.94	0.0444	0.056	0.0047
56	bungeecord02.jpg	Bungee cord	-0.3	0.12	0.26	-0.2	-0.36	-0.44	-0.1171	-0.0175	0.0529	0.28	0.26	0.21	0.0035	-0.1708	-0.2529
57	butterdish.jpg	Butter dish	-0.1	0.14	0.53	0	0.05	0.21	0.2268	0.4368	0.5146	-1.19	-2.02	-1.29	0.059	-0.1718	-0.3333
58	button01.jpg	Button *	0.2	-0.22	0.35	-0.3	-0.12	-0.13	-0.0333	0.0136	-0.0333	0.21	-0.11	0.21	-0.0769	-0.0154	0
59	cabbage.jpg	Cabbage	0.1	0.23	0.1	-0.3	0.37	-0.51	-0.1048	0.0345	-0.2019	0.71	0.22	0.92	-0.0256	-0.1077	-0.0667
60	cable01.jpg	Cable	-1	-1.78	-1.06	-0.1	-0.08	-0.61	0.0748	-0.138	0.0248	-0.75	0.6	0.13	-0.0769	-0.1077	-0.1667
61	cable04.jpg	Cable	-0.2	-0.87	-0.43	-0.2	0.11	-0.37	0.0192	-0.1242	-0.0165	0.01	0.82	0.11	-0.0399	-0.0245	-0.263
62	calculator01.jpg	Calculator	0.5	-0.03	0.66	-0.8	-0.1	-0.7	-0.0333	-0.0179	-0.0333	0.21	0.1	0.21	0	0	0
63	camera01a.jpg	Camera	0	-0.1	0.43	-0.8	-0.31	-1.55	-0.1993	0.2207	-0.1126	0.59	-0.41	0.34	0	0	0
64	cameracase01a.jpg	Camera case	-0.3	-0.16	0.41	0.2	0.02	-0.9	-0.0007	0.0636	-0.0885	0.12	-0.29	1.08	0.069	-0.2233	-0.1643
65	candle01.jpg	Candle *	0	-0.38	0.3	-0.6	-0.04	0.27	-0.3333	-0.3021	0.0115	1.35	1.12	0.26	-0.0256	-0.0154	-0.0333
66	candle08b.jpg	Candle	0.3	-0.15	1.17	-0.4	0.28	-0.17	-0.3404	-0.3242	0.0296	1.11	0.98	0.06	0.0101	0.0357	0.0357
67	candleholder01.jpg	Candle holder	0.2	0.15	1.3	-0.1	-0.06	-0.17	0.3033	0.1742	0.3627	-0.72	-0.6	-1.19	-0.0632	-0.1231	-0.2333
68	candy.jpg	Candy	0	-0.45	0.29	-0.2	0.28	-0.36	0.06	0.2769	0.3	-0.36	-1.19	-1.03	-0.0256	0	0
69	cane.jpg	Cane	-0.1	-0.66	0.57	-0.6	0.02	-0.3	0.2555	0.0139	0	-1.09	-0.14	0	-0.1026	-0.0462	-0.0333
70	cantaloupe.jpg	Cantaloupe	0.2	2.19	1.82	-0.1	-0.44	-0.9	-0.0183	0.0317	0.1306	0.26	-0.5	-0.32	0.0077	-0.5821	-0.3334
71	cap01a.jpg	Cap *	-0.1	-0.45	0.5	-0.4	0.51	-0.17	0.4867	-0.0333	0.3667	-1.91	0.21	-0.76	0	0	0
72	cardboardbox.jpg	Box	0.1	-0.4	-0.16	0	0.25	0.04	-0.0133	-0.0427	0.015	-0.46	0.09	-0.27	0	-0.0154	-0.0333
73	carkeys.jpg	Car keys	0.2	-0.2	0.73	-0.2	0.02	-0.54	-0.3741	-0.2164	-0.301	1.23	1.09	0.67	0	0	-0.1333
74	carrot.jpg	Carrot *	0.4	-0.09	0.91	-0.3	0.11	-0.03	0.03	0	0	-0.17	0	0	0	0	0
75	cassettetape01a.jpg	Cassette tape	0	-0.15	1.17	-0.6	-0.18	-1.31	0.2362	0.0465	-0.0567	-1.07	-0.23	-0.35	-0.0263	-0.0308	-0.0667
76	cauliflower.jpg	Cauliflower	0.1	0.01	0.71	-0.4	0.32	-0.61	0.0267	0.0619	0.7035	-0.15	-0.34	-2.55	-0.0513	-0.0308	-0.3667
77	caulking.jpg	Caulking	-0.4	0.35	1.4	-0.4	-0.64	-0.56	-0.2395	-0.3112	-0.5228	0.3	0.83	1.68	-0.0632	-0.3248	-0.1786
78	CD.jpg	CD	0	-0.25	0.27	-1	-0.01	-0.59	-0.2533	-0.3177	0.1839	0.72	1.11	-0.13	0	-0.0154	-0.0333
79	celery.jpg	Celery *	0.2	1.74	1.23	-0.2	-0.52	-0.94	0	0.7742	0.5238	0	-3.16	-2.33	-0.0424	-0.4886	-0.2414
80	cell phone.jpg	Cell phone	0.4	-0.03	0.23	-0.8	0.01	-1.13	-0.2193	-0.3485	-0.0345	0.32	1.09	-0.11	0	0	-0.0333
81	chain.jpg	Chain *	0	-0.72	0.5	-0.1	0.28	-0.33	-0.04	-0.1	-0.0259	0.33	0.63	0.17	-0.0256	-0.0308	-0.1
82	chair.jpg	Chair *	0.3	-0.03	0.16	-0.6	-0.12	-1.3	0.2141	0.0472	0.0574	-0.78	-0.27	-0.69	0	0	0
83	chalk.jpg	Chalk	-0.1	-0.78	0.83	0.3	0.43	0.43	-0.1923	0.0299	0.0077	1.08	-0.05	0.06	-0.0761	0.0726	-0.2069
84	chalkboard.jpg	Chalkboard	0	-1.11	-0.17	-0.2	0.13	0.36	0.1717	0.1249	-0.0692	0.08	0.29	1.1	0.0491	0.2025	-0.0334
85	chalkboarderaser.jpg	Eraser	0	0.72	1.17	-0.6	-0.59	-0.67	0.0563	-0.3704	-0.4428	-0.73	0.76	0.89	0.0177	-0.2387	-0.1643
86	champagne.jpg	Champagne	0	-0.08	1.23	-0.8	-0.15	-0.9	0.0233	-0.2855	-0.1024	-0.18	0.69	0.06	0	-0.0154	-0.0667
87	cheese.jpg	Cheese	0.2	-0.11	1.83	-0.6	0.41	-0.27	0.09	-0.1375	0.2444	-0.47	0.51	-0.74	0	-0.0154	-0.1
88	cherries.jpg	Cherries *	0.1	1.36	1.74	-0.9	-0.28	-0.27	-0.1034	0.0744	0.0545	0.57	-0.55	-0.2	0.0333	-0.2744	-0.3334
89	chessboard.jpg	Chess board	0.1	-0.3	1.13	-1	0.06	-1.03	0.3497	0.2128	0.2564	-0.82	-0.43	-0.77	0	0	0
90	chisel02b.jpg	Chisel *	-0.4	-0.39	0.56	-0.1	-0.2	-0.46	-0.1033	0.1408	-0.0833	-0.16	-1.47	0.09	-0.0141	-0.0153	-0.1282
91	christmasball.jpg	Christmas ball	0.5	-0.03	1.83	-0.9	-0.05	-1.19	0.5266	0.2934	0.7148	-1.91	-0.52	-2.27	-0.1563	-0.0308	-0.6333
92	cigarette.jpg	Cigarette *	-0.4	-0.81	1.38	-0.4	-0.11	0.03	0.06	0.0154	0	-0.29	-0.11	0	0	0	0
93	circuitboard.jpg	Motherboard	-0.7	-0.64	0.2	-0.4	-0.07	-0.68	-0.0833	-0.1333	-0.4333	0.04	0.05	1.61	0.3004	-0.0053	0.046
94	clamp.jpg	Clamp	0	0.26	1.54	-0.2	-0.68	-1.47	0.09	0.1692	-0.1	-0.26	-0.82	1.21	0.0072	-0.3357	-0.469
95	clipboard.jpg	Clipboard	-0.4	-0.65	-0.1	-0.3	0.02	-0.09	-0.5233	-0.6424	0.1	1.84	2.5	-0.31	0.188	0.2906	-0.1556
96	clock01a.jpg	Clock *	-0.6	-0.95	-0.56	-0.8	-0.02	-0.7	-0.5062	-0.4456	-0.4195	2.07	1.84	1.76	0	-0.0154	0
97	clock05.jpg	Clock	0.8	0.46	1	-0.5	0.04	-0.99	-0.0424	-0.1099	0.1379	0.31	0.63	-0.14	0	-0.0154	-0.0333
98	clothespin03b.jpg	Clothes pin *	0	-0.58	0.19	-0.5	0.15	-0.77	-0.22	0.1094	0.1429	0.03	-0.56	-1.28	-0.1897	0.0513	0
99	coconut.jpg	Coconut	0.1	-0.29	0.8	-0.2	0.18	-0.3	-0.0624	-0.1079	0.1133	0.24	0.5	-0.27	-0.018	-0.0129	-0.0334
100	coffeebeans.jpg	coffee beans	0.1	0.15	0.61	0	0.24	-0.36	-0.2543	-0.031	-0.1643	0.39	0.01	0.35	0.0667	-0.0102	0.0667
101	coffeepot03a.jpg	Coffee pot	0.2	0.2	1.3	-0.3	-0.11	-0.71	0.22	0.3804	0.4	-1.31	-1.49	-1.93	0.1411	-0.0179	0
102	coins01b.jpg	Coins	0.1	-0.08	-0.06	-0.3	0.16	-0.84	-0.1433	-0.5333	-0.3333	0.87	2.1	1.02	0	0	0
103	comb02a.jpg	Comb *	0.3	-0.18	0.03	-0.2	0.39	-0.13	0.0967	0.0282	0.0334	-0.52	-0.12	-0.14	0	0	0
104	compactpowder.jpg	Compact	-0.1	-0.58	0.76	-0.2	0.02	-0.6	-0.0933	-0.4333	-0.2407	0.16	1.61	0.86	0.0671	0.0955	0.0724
105	computermouse06.jpg	Mouse	0.1	-0.05	0.1	-0.7	0.04	-0.47	-0.34	-0.5	-0.5	0.56	1.18	1.18	0	0	-0.0667
106	condom.jpg	Condom	0.2	-0.32	1.84	-0.1	0.47	-0.19	-0.1034	0.1274	0.3104	0.57	-0.38	-0.41	0.0333	0.0333	0
107	cookie.jpg	Cookie	0.4	0.82	0.7	-0.1	-0.09	-0.23	0.1233	0.3988	-0.0667	-0.58	-1.1	0.42	-0.0256	-0.1077	0
108	cookiecutter.jpg	Cookie cutter	-0.5	-0.69	0.77	0.3	0.36	-0.39	-0.2238	0.0234	0.0414	0.48	-0.12	-0.71	0.0708	0.0913	0.0426
109	cooler.jpg	Cooler	0.1	-0.44	0.33	-0.2	-0.34	-0.14	0.3033	0.4703	0.5333	-1.62	-1.51	-2.47	-0.0256	-0.1692	0
110	corkscrew03a.jpg	Corkscrew	0.4	-0.15	2.41	-0.4	0.03	-0.66	-0.0404	0.0926	0.245	0.09	-0.31	-0.44	-0.1051	-0.0692	-0.4667
111	cottonpad.jpg	Cotton pad	0.1	0.18	2.13	-0.2	0.13	-0.21	-0.0243	-0.3655	-0.2143	-0.58	0.98	1.13	0.0195	-0.0626	-0.5241
112	cracker02.jpg	Cracker	0.4	-0.05	0.44	-0.5	0.04	-0.24	-0.0433	0.1744	0.3334	0.12	-0.82	-0.85	0	0	-0.2
113	crayon.jpg	Crayon	-0.1	-0.77	0.6	-0.3	0.12	0.06	-0.22	-0.2923	-0.1333	0.47	0.93	0.3	0	0	0
114	croissant.jpg	Croissant	0.1	0.45	0.21	-0.8	-0.01	-0.73	0.11	0.3571	0.2414	-0.71	-2.23	-1.31	-0.0513	-0.1385	-0.0333
115	crumpledpaper.jpg	Paper	-0.2	-0.54	0.33	0.1	0.56	-0.36	-0.1618	-0.1173	-0.1363	-0.06	0.26	-0.04	0.188	0.1681	-0.0524
116	cucumber.jpg	Cucumber	0.2	0.27	0.27	-0.3	-0.04	0.04	0.06	0.0508	0	-0.35	-0.34	0	0	-0.0923	-0.2
117	cup01.jpg	Cup *	0	-0.2	-0.27	-0.2	0.22	-0.06	0.29	0.1769	0.5	-0.95	-0.38	-1.54	0	0	0
118	cuttingboard.jpg	Cutting board	0.4	0.26	1.39	-0.2	0.07	-0.1	-0.1883	-0.2416	-0.5907	0	0.49	2.28	-0.1421	-0.1077	-0.2333
119	dentalfloss03b.jpg	Dental floss	0	-0.63	2.2	-0.2	0.44	-0.64	0.2143	-0.2549	-0.1092	-0.61	1.35	0.6	-0.0102	0.0667	-0.3666
120	deodorant02a.jpg	Deodorant	0.4	2.01	1.94	-0.3	-0.54	-0.29	-0.4314	-0.1339	-0.0381	1.01	-0.39	-0.44	-0.0263	-0.5077	-0.5
121	diaper01c.jpg	Diaper	-0.2	-1.18	0.87	0.2	0.66	-0.4	0.0476	0.1045	0.272	-0.56	-0.48	-1.25	-0.018	0.0333	-0.0667
122	dice05a.jpg	Dice	-0.3	-0.69	0.41	-0.1	0.58	-0.31	-0.09	-0.12	-0.12	0.35	0.53	0.53	-0.0384	0.0385	0.0385
123	dishsoap.jpg	Dish soap	0.2	0.15	0.6	-0.6	-0.3	-0.47	0.0467	-0.2874	-0.4564	0.11	1.27	2.3	-0.0256	-0.0615	-0.1333
124	diskette02a.jpg	Floppy disk	0	-0.24	0.89	-0.4	-0.14	-0.11	0.5721	-0.1379	0.2431	-1.9	0.85	-0.8	0.0077	-0.0129	-0.2667
125	divider02.jpg	Divider	-0.2	-0.01	0.77	0	0.06	0.37	0.3033	0.273	0.2976	-1.32	-1.09	-0.81	-0.0071	0.0647	-0.3609
126	doll.jpg	Doll *	-0.2	-1.05	0.86	-0.4	0.34	-1.17	0.1586	-0.0406	0.4114	-0.64	0.21	-1.41	0.0075	0.0345	0.0012
127	doorlock.jpg	Lock	0.5	1.18	2.63	-0.4	-0.79	-0.9	0.32	0.1958	0.2444	-0.86	-0.54	-0.99	0.1154	-0.0948	-0.2333
128	drill01b.jpg	Drill	-0.2	-0.68	1.02	-0.8	-0.13	-1.53	0.0817	-0.3389	-0.3233	-0.34	1.69	1.58	-0.072	0.0179	-0.4334
129	drillbit03a.jpg	Drill bit	0.1	-0.12	1.63	-0.4	-0.24	-0.5	-0.3722	-0.2698	-0.0079	0.99	0.46	0.25	0.1998	0.0255	-0.154
130	dropper.jpg	Dropper	0	-1.09	0.27	0	0.39	-0.04	-0.0678	-0.1871	0.5522	-0.01	0.64	-1.69	-0.1804	0.0401	-0.4881
131	drum.jpg	Drum *	0.1	0.3	1.63	-0.7	-0.42	-1.14	-0.0272	-0.3717	-0.1724	-1.22	0.41	-0.25	-0.0693	-0.1205	0
132	dustpan.jpg	Dust pan	0.4	-0.2	0.64	-0.5	0.14	-0.37	-0.0892	0.2077	0.2908	0.29	-0.3	-0.86	-0.1787	0.1034	-0.0633
133	earrings01.jpg	Earrings	0.1	0.38	1.73	-0.2	0.39	-0.38	-0.0667	-0.0482	0.3451	0.42	0.29	-1.32	-0.1081	-0.1692	-0.4333
134	eggplant.jpg	Eggplant	0	-0.65	1.32	-0.6	0.14	0.09	-0.0229	-0.1268	0.4223	-0.08	0.47	-1.1	-0.0102	0.0205	-0.1666
135	electricrazor.jpg	Electric razor	0.1	-0.46	2.27	-0.3	0.37	-0.77	0.0472	0.026	0.1601	-1.15	-0.69	-0.98	-0.0256	-0.1231	-0.5333
136	endive.jpg	Endive	-0.3	0.68	-0.14	0	-0.05	-0.04	0.1691	0.5791	0.4058	-0.83	-2.25	-0.92	-0.2546	-0.4085	-0.1931
137	englishmuffin.jpg	English muffin	0.1	0.52	0.93	-0.5	-0.25	-0.21	-0.0028	-0.1792	0.1694	0.05	0.41	-1.09	0.0077	-0.1052	-0.2
138	envelope03a.jpg	Envelope *	0	-0.23	0.53	-0.3	0.21	0.21	-0.0333	0.1205	0.0667	0.21	-0.56	-0.42	0	0	0
139	eraser.jpg	Eraser	0.4	-0.15	-0.3	-0.4	-0.01	0.04	-0.3867	-0.4513	-0.4667	0.87	1.23	1.34	-0.0256	0	0
140	exercisebench.jpg	Exercise bench	0.5	0.2	0.73	-0.2	0.06	-0.51	0.24	0.2895	0.0833	-0.89	-1.47	0.1	0.0359	-0.1487	-0.3333
141	extensioncord.jpg	Extension cord	0.1	0.2	0.13	-0.4	-0.31	-0.6	-0.1337	-0.2492	-0.3124	-0.16	0.74	0.92	0.0427	-0.0848	-0.1643
142	eyedrops.jpg	Eye drops	-0.3	-0.8	0.14	-0.1	-0.02	-0.26	-0.0771	-0.0844	-0.2071	-0.14	0.22	1.02	0.0449	-0.0731	-0.0833
143	fan.jpg	Fan	0.3	-0.36	0.47	-0.6	0.39	-0.76	0.0433	-0.0667	0.2666	-0.28	0.42	-0.65	0	0	0
144	feather03a.jpg	Feather	0.1	-0.66	1.32	-0.4	0.5	-0.87	-0.1	-0.1	-0.031	0.56	0.56	0.13	-0.0513	-0.0154	-0.0333
145	filmroll.jpg	Film	-0.4	-0.5	0.8	-0.6	-0.17	-0.57	-0.1286	0	-0.0119	0.68	-0.36	0.65	0.0154	-0.0718	-0.0333
146	fireextinguisher.jpg	Fire extinguisher	-0.2	0.24	1.39	0.2	0.32	-0.13	0.0242	-0.0984	-0.0241	-0.54	0.02	-0.32	0.1676	0.0291	0.1214
147	fishinghook03.jpg	Fishing hook	0.1	0.07	1.37	-0.1	0.05	-0.51	0.3462	0.2116	0.6189	-1.84	-0.9	-2.29	-0.0975	-0.0667	-0.1334
148	flashlight02b.jpg	Flashlight	-0.1	-0.62	0.02	-0.7	-0.19	-1.01	0.05	-0.2	-0.2	-0.12	1.11	1.11	-0.0526	0	0
149	flask.jpg	Flask	-0.4	-0.63	1.37	-0.4	0.28	-0.26	-0.3	-0.1056	-0.125	1.07	-0.05	0.81	0.2334	0.0026	-0.1564
150	flyswatter.jpg	Fly swatter	0.2	0.68	1.75	0	-0.33	-0.5	-0.3444	-0.0785	0.1208	1.23	-0.14	-0.51	-0.1951	-0.3335	-0.1976
151	folder03a.jpg	Folder	0.4	-	0.13	-0.3	-	-0.23	-0.0369	-	0.0093	-0.02	-	0.25	-0.0142	-	0.0701
152	folder04.jpg	Folder	0	0.32	1.41	0	0.06	0.17	-0.1171	-0.3618	-0.186	0.58	1.09	0.59	-0.0168	-0.1501	-0.3322
153	fonduefork.jpg	Fondue fork	0.8	0.49	2.37	-0.2	-0.07	0.19	0.25	0.2838	0.3571	-0.61	-0.53	-0.1	-0.196	-0.2584	-0.5862
154	foodprocessor.jpg	Blender	0.3	0.18	1.29	-0.7	-0.16	-1.56	-0.0923	-0.0452	-0.484	0.28	0.15	1.65	0.0493	-0.112	-0.0966
155	fork03c.jpg	Fork *	0.3	-0.02	-0.1	-0.2	0.52	-0.17	0.03	0	0.0333	-0.18	0	-0.21	0	0	0
156	fork07b.jpg	Fork	-0.6	-0.31	0.56	0.3	0.09	-0.03	-0.1633	-0.0068	-0.1852	0.88	-0.18	0.74	0.0955	-0.0738	0.0724
157	fountainpen.jpg	Pen	-0.4	-0.69	0.17	-0.2	-0.08	-0.06	0.0093	-0.2172	-0.1921	0.53	1.13	1.05	-0.0789	-0.1231	-0.0667
158	fryingpan02a.jpg	Frying pan *	0.4	-0.08	0.69	-0.6	0.36	-0.47	-0.07	-0.4077	-0.4333	0.46	1.51	1.72	0	0	0
159	gamepiece.jpg	Game piece	0.6	0.67	1.6	-0.1	-0.63	0.09	0.5726	0.4076	0.6715	-2.59	-1.99	-2	-0.1614	-0.1513	-0.4667
160	garlic01a.jpg	Garlic	0	-0.25	0.39	-0.1	0.53	-0.1	-0.17	-0.1462	-0.2167	0.63	0.45	0.68	0	0	-0.2
161	garlicpress02a.jpg	Garlic press	0	-0.09	2.1	-0.3	0.03	-0.8	0.2027	0.2625	0.4394	-0.77	-1.2	-0.28	-0.0154	0.0205	-0.6333
162	giftbag01a.jpg	Gift bag	0	-0.63	-0.44	-0.3	0.09	-0.51	0.0238	-0.2631	-0.3269	-0.14	0.22	0.78	0	0	-0.1
163	ginger.jpg	Ginger	-0.2	-0.55	0.33	0.2	0.38	-0.51	-0.13	-0.0577	0.15	0.65	0.12	0.09	0.2314	0.1103	0.3103
164	glass02a.jpg	Plastic cup	0.1	-0.01	0.24	-0.3	0.28	0.36	0.3162	-0.0963	0.1047	-0.93	-0.07	-0.6	0	-0.0308	-0.069
165	glasses01a.jpg	Glasses *	0.3	-0.14	0.43	-0.5	0.41	-0.33	0.29	0.1077	0.1	-1.1	-0.49	-0.56	0	0	0
166	glassmop.jpg	Mop	0.1	0.55	0.84	-0.1	0.38	-0.4	-0.36	-0.1727	-0.3786	0.95	0.91	1.27	0.2577	0.1565	0.2436
167	globe.jpg	Globe	0.1	-0.38	1.2	-0.8	0.02	-1.13	-0.1314	0.0284	-0.0675	0.1	-0.13	-0.13	0.0077	0.0025	0.0333
168	gluestick.jpg	Glue stick	0.3	-0.35	1.11	-0.2	0.15	-0.57	0.0664	-0.0867	0.1781	-0.2	0.52	-0.35	0.0577	0.0833	-0.1167
169	gluetube.jpg	Glue	0.4	-0.12	1	-0.3	-0.22	0.03	-0.07	-0.149	-0.3	0.02	0.28	1.34	-0.0684	-0.1351	-0.5556
170	grapes01.jpg	Grapes *	-0.2	-0.46	-0.06	-0.3	0.48	-0.41	-0.2904	-0.2473	-0.1635	1.32	1.22	1.09	0.0357	0.0357	0.0024
171	grater01a.jpg	Grater	0.2	-0.22	2.97	-0.2	0.42	-1.24	0.1264	-0.3475	0.4935	-0.04	1.02	-2.52	0.0252	0.1952	-0.2919
172	greenbeans01.jpg	Green beans	0.3	0.78	2.22	-0.5	-0.11	-0.11	0.1084	-0.3867	0.0048	-0.75	0.37	-0.68	0.0686	-0.0723	-0.4594
173	greenonion.jpg	Green onion	0	1.15	0.03	-0.2	-0.15	-0.16	0.0917	0.3049	-0.3472	-0.93	-1.23	1.06	0.1183	-0.243	0.0724
174	gum.jpg	Gum	0.6	0.1	0.91	-0.3	-0.17	-0.51	-0.0014	-0.4047	-0.1483	-1.12	0.75	-0.05	0.0667	-0.0102	-0.0666
175	hairband.jpg	Hair band	0	-0.74	0.07	0	0.72	0.01	-0.1767	-0.0477	-0.5667	0.29	-0.11	1.67	-0.1135	0.1121	0.1429
176	hairclip02.jpg	Hairclip	0.3	-0.24	1.74	0.1	0.72	-1.03	-0.0233	0.3552	0.1905	0.14	-1.22	-0.35	-0.0626	0.0075	-0.231
177	hairclip03.jpg	Hair clip	0.2	-0.42	0.53	0	0.66	-0.4	-0.0137	0.2277	0.198	-0.36	-0.96	-0.31	-0.0508	-0.0005	-0.1697
178	hairclipper.jpg	Hair clipper	0.3	-0.62	0.77	-0.5	-0.01	-1.04	0.1471	-0.1965	-0.5229	-1.08	0.13	1.56	-0.145	-0.104	-0.1322
179	hairdryer02a.jpg	Hair dryer	0.1	-0.36	0.33	-0.6	-0.01	-0.84	-0.2562	-0.1093	-0.5529	0.15	0.56	1.35	-0.018	0.0333	0.0333
180	hairpin.jpg	Hair pin	0	-0.38	0.84	0.1	0.26	0.29	0.1533	0.0833	0.0833	-0.23	0.41	-0.53	0.0916	0.066	0.0096
181	hammer01.jpg	Hammer *	0.3	-0.21	1.27	-0.5	-0.07	-0.61	0	0	0	0	0	0	-0.0256	-0.0154	0
182	handbag02a.jpg	Bag	0	-0.48	0.19	-0.2	0.42	-0.61	0.0683	-0.4267	0.0883	-0.54	1.06	-0.45	0	-0.0154	-0.1379
183	handfan01b.jpg	Fan	-0.5	-1.11	-0.17	-0.4	0.72	-0.91	0.2877	-0.1769	-0.0923	-0.69	1.04	0.52	-0.0019	0.1034	0.1034
184	hanger02a.jpg	Hanger *	0.3	-0.17	0.16	-0.3	0.16	0.24	-0.0657	-0.2701	-0.1133	0.11	0.97	0.19	-0.0168	0.0191	0.0012
185	hat03b.jpg	Hat *	0.2	-0.31	0.7	-0.8	0.18	-0.86	0.1471	-0.0804	-0.005	-0.72	0.32	-0.08	0.0345	0.0191	0.0012
186	headphones02b.jpg	Headphones	0.1	-0.36	0.11	-0.5	0.18	-1.23	-0.0671	-0.1571	-0.3226	-0.04	0.47	1.13	0.0089	0.0345	0.0012
187	highheelshoe01.jpg	Shoe	0.3	0.12	1.13	-0.9	-0.03	-1.14	0.0467	0.1205	-0.3333	-0.26	-0.42	1.26	0	0	0
188	highlighter02b.jpg	Marker	-0.1	-0.81	-0.21	-0.5	-0.16	-0.19	-0.2497	-0.1116	0.0436	0.35	-0.4	-0.97	0	-0.0154	0
189	hikingshoe01.jpg	Shoe	0.1	-0.32	-0.3	0	0.77	-0.91	-0.1662	-0.2939	-0.1862	0.6	1.17	0.88	0	0	0
190	hinge.jpg	Hinge	0.2	-1.03	0.14	-0.3	-0.05	-0.74	0.13	-0.0208	0.125	-0.62	-0.06	-0.36	0.1772	0.2052	-0.2666
191	holepunch02.jpg	Hole punch	0.1	0.55	1.63	-0.1	0.18	-0.69	-0.27	-0.2427	-0.095	0.81	0.92	0.54	-0.1185	-0.1852	-0.0621
192	holepunch04.jpg	Hole puncher	0	1.15	1.62	0.2	0.05	-0.59	-0.0717	-0.1584	-0.1488	0.63	1.28	1.1	0.0442	-0.3661	-0.3609
193	honeydewmelon.jpg	Melon	0.3	0.09	1.17	-0.5	-0.15	0.4	-0.0171	-0.3571	0.2793	-0.51	1.27	-0.84	-0.0736	-0.104	-0.2322
194	horsefigurine.jpg	Horse	0	-0.64	0.8	-0.2	0	-1.1	0.1429	0.1515	0.0245	-1.58	-1.56	-0.78	0.0389	-0.041	-0.3
195	hosenozzle.jpg	Hose nozzle	0.3	0.25	1.03	-0.2	-0.46	-0.91	-0.2495	-0.0117	-0.2106	0.54	-0.41	1.27	0.0115	-0.2398	-0.0219
196	hourglass.jpg	Hourglass	-0.5	-0.42	0.48	-0.5	-0.32	-0.5	0.6	0.0851	0	-2.49	-0.59	0	0.1063	-0.0355	0.2081
197	iceberglettuce.jpg	Lettuce	0.4	0.16	0.13	-0.6	0.13	-0.64	-0.1641	-0.2638	-0.2797	0.62	0.94	0.56	-0.0769	-0.0308	-0.1
198	icecreamcone01a.jpg	Ice cream cone	0.2	-0.46	-0.24	-0.3	0.34	-0.46	0.07	-0.0344	0.3333	-0.05	0.51	-1.01	-0.0256	-0.0154	0
199	icecubetray01a.jpg	Ice cube tray	0.1	-0.36	0.87	-0.5	0.16	-0.56	-0.2	-0.523	0.0038	0.3	1.79	0.11	0.3103	0.2795	0.177
200	icepack.jpg	Ice pack	0.3	1.15	2	-0.6	-0.5	-0.07	-0.0217	0.5833	0.4356	-0.08	-2.71	-1.49	0.0718	-0.3077	-0.4333
201	iceskate.jpg	Skate	-0.3	0.05	1.83	-0.7	-0.01	-0.99	0.1333	0.1757	-0.1598	-1.13	-0.96	0.12	-0.0256	-0.0923	-0.0333
202	iron01b.jpg	Iron *	0	-0.48	0.01	-0.7	0.1	-1.3	0.08	0.1538	0.1	-0.46	-0.76	-0.47	0	0	0
203	jar02.jpg	Bottle	0.2	0.02	0.83	-0.5	0.08	-0.03	0.01	0.0425	-0.19	-0.65	-0.48	1.06	-0.2023	-0.1501	-0.1322
204	jar03.jpg	Jar	0.1	-0.48	0.54	-0.2	0.18	-0.5	-0.0297	-0.1574	0.102	-0.19	0.25	-0.71	-0.0256	-0.0462	-0.2
205	jewelrybox01b.jpg	Jewelry box	-0.4	-0.53	1.33	0.3	0.92	-0.24	-0.1592	-0.2099	-0.1025	0.71	1.02	0.51	0.0458	-0.0209	-0.4286
206	kettle01.jpg	Kettle *	0.1	1.16	1.91	-0.1	-0.15	-0.61	0.1476	0.3387	0.2859	-0.56	-0.53	-1.42	0.0077	-0.2744	-0.1667
207	key01.jpg	Key *	0.3	-0.07	0.17	-0.7	0.12	-0.56	0.03	0	0.5	-0.17	0	-1.18	0	0	0
208	keyboard02.jpg	Keyboard	0.2	-0.05	0.33	-0.5	0.31	-1.49	-0.2567	-0.2282	-0.2	0.25	0.37	0.3	-0.0256	0	0
209	keychain.jpg	Key chain	0.7	0.13	1.5	-0.5	0.12	-0.3	0.4333	-0.0511	0.0871	-1.45	0.3	-0.51	-0.1053	-0.0154	-0.1333
210	kitchenscale01a.jpg	Scale	-0.8	-1	0.18	-0.2	0.18	-0.63	0.3395	0	0.2923	-1.53	-0.17	-1.08	0.2744	0.2692	0.2667
211	kleenexbox01b.jpg	Kleenex box	0	0.21	-0.13	-0.4	0.22	-0.23	0.1067	0.0129	-0.0333	-0.02	0.29	0.49	0	0	0
212	knife01.jpg	Knife	-0.2	-0.54	-0.47	-0.1	0.32	0.26	-0.0391	0.0454	-0.2022	-0.22	-0.24	0.62	0.0064	-0.0705	0.05
213	knife05.jpg	Knife *	0.1	-0.22	0.87	-0.5	0.22	-0.4	-0.1359	-0.1978	0.0945	0.48	0.69	-0.97	0	-0.0154	-0.1
214	ladle02a.jpg	Ladle	0.3	-0.35	0.68	-0.2	0.22	-0.01	0.2819	0.1019	0.5186	-1.3	-0.67	-1.72	-0.0669	0.0203	-0.3643
215	lamp04a.jpg	Lamp *	-0.9	-0.94	-0.4	-0.5	-0.12	-0.19	-0.1508	-0.0923	-0.1618	0.65	0.47	0.69	0.1034	0.1034	0.0701
216	laptop01a.jpg	Laptop	0.2	-0.14	-0.09	-0.8	0.23	-1.31	-0.2733	-0.2718	-0.4262	0.67	0.89	1.37	0	0	-0.0667
217	leaf02a.jpg	Leaf *	0.1	-0.28	0.33	0.2	0.55	0.34	-0.3033	-0.2864	-0.3333	1.27	1.09	1.44	0	-0.0154	0
218	leek.jpg	Leek	0.5	1.39	1.73	-0.2	-0.1	-1.01	0.12	0.3267	0.3156	-0.71	-1.54	-0.65	-0.2042	-0.4006	-0.5621
219	lego03b.jpg	Lego	0.3	-0.42	1.3	-0.2	-0.13	-0.33	0.1444	-0.3487	0.0158	-0.63	1.27	0.03	-0.0538	-0.0077	-0.2
220	lemon02.jpg	Lemon *	-0.1	0.48	1.46	-0.5	-0.12	0.13	-0.0333	0.204	0.2584	0.21	-0.84	-0.83	0	-0.0923	-0.2
221	lettuce.jpg	Lettuce *	-0.2	-0.4	0.37	-0.3	0.9	-0.64	-0.3943	-0.6206	-0.0779	1.14	2.32	0.21	0.0022	0.0124	-0.2389
222	level03a.jpg	Level	-0.3	0.35	1.53	0.2	-0.56	-0.61	0.2174	0.579	0.6974	-1.2	-2.1	-1.7	-0.0889	-0.3863	-0.5453
223	lifejacket.jpg	Life jacket	-0.1	-0.15	0.97	-0.3	0.06	-1.06	-0.1872	-0.348	-0.3448	0.31	1.09	1.21	-0.0513	0	-0.0333
224	lightbulb01.jpg	Light bulb *	0.2	-0.16	0.74	-0.9	-0.02	-1.61	-0.1059	-0.2297	-0.1092	0.42	1.01	0.24	-0.0769	0	0
225	lighter01.jpg	Lighter	0.1	-0.39	0.47	-0.6	0.02	-0.7	-0.0779	-0.1379	-0.1379	0.33	0.69	0.69	0.007	0.0179	0.0333
226	lime.jpg	Lime	0.6	0.02	-0.02	-0.4	-0.02	0.46	-0.0957	-0.0178	-0.119	0.17	-0.02	0.5	-0.1128	-0.0718	-0.1057
227	lintbrush.jpg	Lint brush	0.6	1.22	2.43	-0.3	-0.12	0.07	-0.3378	-0.1562	0.1453	0.41	0.47	-0.91	0.1754	-0.0975	-0.2334
228	lipstick02a.jpg	Lipstick	-0.3	-0.83	0.91	0	0.25	-0.43	-0.039	-0.069	0.0051	0.25	0.43	-0.03	0.0077	0.0333	-0.0667
229	lock03a.jpg	Lock *	-0.2	-0.73	-0.1	-0.5	-0.18	-0.93	0.2867	-0.0333	0.0701	-0.95	0.21	-0.36	-0.0256	-0.0154	-0.0333
230	log.jpg	Log	0.4	0.15	1.37	0	0.57	-0.57	0.3643	0.2699	0.2699	-1.7	-0.98	-1.09	0.0667	0.0359	-0.0333
231	lunchbox.jpg	Lunch box	0	-0.31	0.1	-0.1	-0.22	-0.29	-0.0656	-0.2797	0.2171	-0.23	0.62	-0.83	0.0427	-0.0387	-0.1977
232	magnifyingglass01b.jpg	Magnifying glass	0.4	-0.72	0.76	-0.5	0.01	-0.27	0.18	0.0308	0	-1.01	-0.2	0	-0.1282	0	-0.0333
233	makeupbrush04.jpg	Makeup brush	-0.2	-0.62	0.43	-0.2	0.3	-0.36	-0.2278	-0.1378	-0.1378	1.16	0.91	0.93	0.1491	0.1025	0.1666
234	mallet01b.jpg	Hammer	-0.4	-0.77	0.63	-0.4	-0.12	-0.9	0.0444	-0.2625	-0.4485	-0.27	0.56	1.34	-0.0889	-0.0387	0.0023
235	mango.jpg	Mango	0.8	-0.15	2.43	0	0.16	0.27	0.1341	-0.2592	0.4888	-0.42	1.39	-1.12	-0.1462	-0.0436	-0.4
236	manshoe.jpg	Shoe *	0.3	-0.18	0.6	-0.3	0.27	-0.9	-0.1393	-0.287	0.0874	0.87	1.33	0.19	0	0	0
237	marker01a.jpg	Marker	0.1	0.21	0.7	-0.3	0	0.06	-0.2683	0.235	0.1379	0.87	-0.82	-0.66	0	-0.0769	-0.0333
238	mascarabrush.jpg	Mascara brush	-0.4	-0.48	1.05	-0.2	0.25	-0.39	0.4483	-0.1163	0.2538	-1.41	0.57	-0.6	0.0442	0.0493	-0.0943
239	mask02a.jpg	Mask	-1.1	-0.53	0.83	-0.5	-0.31	-0.94	-0.0514	0.0786	0.1786	0.12	-0.4	0.93	-0.1175	-0.3179	-0.8
240	match.jpg	Match	0.3	-0.19	0.49	-0.4	0.16	0.24	0.0455	-0.0345	0.2988	-0.24	0.22	-0.7	0	0	0
241	measuringcup01.jpg	Measuring cup	0.3	0.32	1.63	-0.4	-0.04	-0.81	-0.1186	0.4935	0.2658	0.73	-1.85	-1.17	0.0154	0.0052	-0.0333
242	measuringspoon.jpg	Spoon	-0.5	-0.57	1.03	0	0.05	-0.27	0.1513	0.1499	-0.0087	-0.77	-0.85	-0.48	0.1556	0.0992	-0.2759
243	measuringtape01.jpg	Measuring tape	0	-0.55	0.5	-0.1	0.25	-0.67	-0.1986	0.0875	-0.2907	0.85	0.71	1.33	-0.0102	0.0205	0.0334
244	mechanicalpencil02.jpg	Pencil	-0.1	-0.56	-0.59	-0.5	0.02	-0.43	0.0267	-0.3708	-0.2954	0.38	1.67	1.38	-0.0263	-0.0154	-0.0333
245	medal02b.jpg	Medal	-0.3	-1.07	0.23	0.1	0.29	-0.03	0.0767	-0.0179	0.3667	-0.45	0.1	-1.36	-0.0263	0	0
246	melbatoast.jpg	Melba toast	0.2	-0.37	0.04	-0.6	0.05	-0.83	-0.0867	-0.3698	-0.2738	0.02	1	1.27	-0.1026	-0.0154	-0.0667
247	metalbrush.jpg	Brush	0.1	0.76	1.43	0.2	0.05	-0.1	-0.1418	-0.4697	0.1515	0.14	1.35	-0.76	-0.0218	-0.2509	-0.3586
248	metalscissors.jpg	Scissors	-0.1	-0.85	1.14	-0.4	-0.01	-0.56	0.2626	-0.1023	-0.1296	-1.05	0.71	0.81	-0.0848	-0.0233	-0.331
249	metronome.jpg	Metronome	0	0.89	1.73	-0.1	-0.48	-0.9	0.2321	0.2754	0.5088	-1.13	-1.06	-0.7	-0.0807	-0.1718	-0.5299
250	microscope.jpg	Microscope	-0.4	-0.83	0.33	-1	-0.55	-1.86	-0.0057	0.0151	0.0595	0.04	-0.15	-0.33	0.0154	-0.0256	-0.2333
251	milkcontainer.jpg	Milk container	0.3	0.61	1.9	-0.6	-0.08	-0.61	0.21	0.28	-0.02	-1.63	-1.34	-0.23	0.0866	-0.0929	-0.5954
252	mirror.jpg	Mirror	0.4	0.18	1.68	0.5	0.95	-0.43	0.2761	-0.1183	-0.0489	-1.32	0.53	0.26	-0.0495	0.0377	-0.2598
253	mitten04.jpg	Mitten *	0.3	0.37	1.57	-0.6	-0.13	-0.59	0.04	-0.1065	-0.0931	0.2	0.13	0.27	0	-0.0462	-0.0333
254	mixer01d.jpg	Mixer	0.2	-0.38	1.56	-1	-0.1	-1.53	-0.0286	-0.5692	0.0992	0.39	1.93	-0.54	-0.0615	0.0513	-0.3333
255	moccasin.jpg	Moccasin	0.1	-0.23	1.4	-0.7	0	-1.11	-0.0362	0.0031	0.1724	-0.25	0.21	-0.16	-0.0693	-0.1052	0
256	monitor.jpg	Monitor	0.4	0.1	0.04	-0.9	-0.22	-1.11	0.2841	0.0678	0.4138	-0.96	-0.27	-1.68	0	-0.0154	-0.0333
257	mousetrap.jpg	Mouse trap	-0.2	-0.98	0.9	-0.1	0.23	-0.09	-0.2748	-0.2803	0.1167	1.44	1.37	0.4	-0.0983	-0.0129	-0.1
258	muffintin02.jpg	Muffin tin	0.2	-0.08	1.24	-0.4	-0.03	-0.54	0.38	0.1902	0.2	-1.86	-0.77	-0.59	-0.0747	0.0689	-0.3696
259	mushroom01.jpg	Mushroom *	0	0.35	0.73	-0.5	0	-0.37	0	0.0469	0.0333	0	-0.32	-0.21	0	-0.0154	0
260	nail.jpg	Nail *	0	-0.42	1.2	-0.4	0.52	-0.46	0.0576	-0.0474	-0.1034	-0.34	0.12	0.3	-0.0769	-0.0154	-0.0333
261	nailclipper03b.jpg	Nail clipper	0.2	-0.26	0.07	-0.6	0.05	-0.69	0.0289	-0.0317	0.0889	-0.24	0.1	-0.24	-0.0079	0.0382	0.069
262	nailpolish03b.jpg	Nail polish	-0.3	-0.83	0.84	-0.5	0.11	-0.6	-0.05	-0.2192	0.1204	0.09	1.06	-0.42	0.0955	0.1724	0.0724
263	necklace.jpg	Necklace *	0	-0.2	0.93	-0.1	0.52	-0.23	0.0729	0.2835	0.3757	-0.33	-0.65	-0.8	-0.0181	0.0191	0.0012
264	negativefilm.jpg	Film	0	-0.45	1.33	-0.1	-0.12	0.03	-0.0743	0.0225	-0.3069	-0.05	-0.16	1.45	0.0411	-0.0564	-0.0333
265	notebook03a.jpg	Notebook	0.1	-0.34	-0.27	-0.2	0.27	-0.04	-0.3083	-0.416	-0.449	0.53	1.8	1.58	-0.0256	0	-0.1
266	number3.jpg	Number 3	-0.3	-0.28	0.59	0.2	-0.03	0.4	-0.0182	-0.4753	-0.3182	-0.62	1.61	1.19	0.0106	-0.2201	-0.3448
267	nutcraker.jpg	Nutcracker	0.4	2.06	2.43	-0.2	-0.78	-0.83	-0.33	0.3333	0.35	1.06	-1.48	-0.51	-0.1185	-0.6313	-0.7242
268	oilbottle01.jpg	Bottle	0.6	-0.24	1.2	-0.1	0.32	0.04	-0.0095	-0.0595	-0.1573	-0.08	0.27	0.9	-0.0797	-0.0515	-0.1463
269	olive.jpg	Olive	0.1	0.62	2.63	-0.4	-0.23	-0.06	-0.0686	0.0567	0.3214	0.22	-0.48	-0.58	0.0411	-0.1487	-0.8
270	onion.jpg	Onion *	0.1	-0.19	0.84	-0.3	0.21	0.19	-0.069	-0.069	0.4827	0.43	0.43	-1.5	0	0	-0.0333
271	orange.jpg	Orange *	0.1	-0.09	0.4	0	0.45	0.61	-0.1333	-0.0718	-0.1	0.67	0.29	0.46	0	0	0
272	orangejuice.jpg	Orange juice	0	-0.07	1.35	-0.5	-0.22	-0.01	-0.0443	-0.0363	-0.3333	-0.78	-0.41	0.44	0.0667	-0.0256	-0.2333
273	overalls.jpg	Overalls	-0.3	-1.03	0.03	-0.3	0.31	-0.46	0.4131	0.2462	0.4469	-2.1	-0.94	-1.36	-0.0949	0.0179	-0.1
274	pacifier02d.jpg	Pacifier	-0.2	-1	1.53	-0.7	0.17	-1.4	0.2733	-0.1359	0.2804	-1.43	0.57	-1.15	-0.2295	0	-0.4333
275	paintbrush01.jpg	Paint brush *	-0.1	-0.68	1.17	-0.4	0.48	-0.13	-0.0134	-0.0722	0.0395	0.16	0.34	-0.31	-0.0513	-0.0154	-0.0667
276	paintcan.jpg	Paint can	0.2	-0.52	0.96	-0.7	-0.2	-0.4	-0.1662	-0.5081	0	0.03	1.32	-0.04	0	-0.0154	-0.0333
277	paintroller01.jpg	Paint roller	0	-0.56	1.17	-0.4	0.16	-0.5	0.0921	0.2583	0.5929	-0.63	-0.91	-1.9	-0.0693	-0.1513	-0.1
278	painttray.jpg	Paint tray	0.3	0.51	1.48	-0.4	-0.2	-0.51	0.1656	0.3738	0.2223	-0.87	-1.69	-0.54	0.2033	-0.3044	-0.3429
279	pants.jpg	Pants *	0.1	-0.09	0.07	-0.1	0.01	0.07	0.21	0.0615	0.4667	-1.12	-0.43	-1.82	0	0	0
280	paperclip01b.jpg	Paper clip	0.3	0.12	0.36	-0.2	-0.15	-0.27	-0.2778	-0.1292	-0.124	0.47	0.09	0.42	0.3024	-0.0515	0.246
281	paperclip03.jpg	Paper clip	0.1	-0.23	0.33	-0.7	-0.19	-0.16	0.141	0.1084	0.2167	-0.76	-0.24	-1.15	-0.0949	-0.0129	-0.0334
282	papertowel.jpg	Paper towel	0.3	0.14	0.35	-0.2	0	-0.8	-0.1831	-0.2693	-0.1777	0.75	0.83	0.47	0	-0.0308	-0.1333
283	partyhat.jpg	Party hat	-0.3	-0.96	0.87	-0.5	0.28	0.07	-0.0057	0.2066	0.3439	-0.2	-0.35	-1.1	-0.0168	0.0345	-0.0655
284	pasta03a.jpg	Pasta	0.2	-0.08	0.71	-0.2	0.23	-0.77	-0.2652	-0.3583	-0.0763	0.75	1.89	0.39	-0.0949	0.0179	-0.3334
285	PDA.jpg	PDA	-0.1	0.54	1.1	-0.4	-0.54	-0.51	0.131	0.101	0.0733	-0.09	-0.2	0.37	0.0708	-0.3395	-0.2908
286	peach.jpg	Peach *	0.6	0.66	0.72	0.2	-0.05	0.49	-0.1628	-0.2864	-0.4352	0.35	0.8	1.65	-0.2564	-0.1385	-0.3
287	peanut01.jpg	Peanut *	0.4	0.65	0.5	0	0.16	-0.53	-0.2633	-0.3407	0.1223	0.75	0.91	-0.11	0	-0.1692	-0.1
288	pear01.jpg	Pear *	0.2	-0.07	2.13	-0.6	0.1	-0.21	0	0.0154	0.6667	0	-0.11	-2.75	0	0	-0.4
289	peeler01.jpg	Peeler	0.5	2.5	2.9	-0.5	-0.85	-0.83	0.0191	0.115	-	0.18	-0.33	-	0.0314	-0.5533	-0.8148
290	pen04b.jpg	Pen *	-0.1	-0.22	-0.19	0	0.42	-0.27	-0.14	-0.1885	-0.2155	0.64	0.94	1.05	0	0	-0.0333
291	pencil01.jpg	Pencil *	0.1	-0.14	-0.2	-0.4	0.13	0.1	-0.5033	-0.5179	-0.3666	1.35	1.42	0.76	0	0	0
292	pencilcase.jpg	Pencil case	0.4	0.72	1.36	-0.3	-0.22	-1.01	-0.2385	0.1958	-0.1067	1.22	-0.33	0.53	-0.0079	-0.1772	-0.3643
293	pencilsharpener02a.jpg	Pencil sharpener	0.1	-0.38	0.2	-0.3	0.26	-0.29	0.0733	-0.1898	-0.1	0.04	0.59	0.33	-0.0769	0	0
294	pepper04a.jpg	Red pepper *	0.1	0.04	1.09	-0.3	0.25	-0.3	-0.0067	-0.4261	-0.3584	-0.03	1.23	0.93	-0.0256	-0.0154	-0.2
295	peppermill02b.jpg	Pepper mill	0.7	1.15	1.9	-0.6	-0.25	-0.43	0.4433	0.5555	0.4804	-1.81	-2.33	-1.9	-0.1538	-0.4462	-0.4333
296	perfume01a.jpg	Perfume	0.1	-0.36	0.55	-0.2	0.42	-0.66	-0.0472	-0.5172	-0.3089	-0.42	1.6	0.58	0	-0.0154	-0.2
297	petcarrier.jpg	Animal cage	0.5	-0.01	1.63	-0.7	-0.25	-1.13	0.1003	0.0494	0.0722	-1.22	-0.26	-0.55	-0.018	-0.259	-0.2667
298	pickle.jpg	Pickle	0.4	1.44	2.63	-0.2	-0.18	-0.11	0.1714	0.2296	0.1964	-0.33	-0.69	-0.74	0.0667	-0.1795	-0.6666
299	pictureframe04.jpg	Picture frame	0.5	-0.16	0.33	-0.1	0.68	0.24	0.0122	-0.1841	-0.2111	-0.01	0.65	0.86	-0.0789	-0.0154	0
300	piggybank.jpg	Piggy bank	0	-0.75	0.55	-0.2	0.64	-1.1	-0.1204	-0.2593	-0.129	0.42	0.94	0.61	-0.0538	0.0692	0.0667
301	pill.jpg	Pill	-0.1	-0.64	0	-0.1	0.03	0.2	0.1176	0.5101	0.4609	-0.32	-1.5	-1.7	0	-0.0308	0
302	pillbottle.jpg	Pills	0.2	-0.25	0.56	-0.7	-0.25	-1.06	-0.0086	0.2004	0.1547	0.27	-0.56	-0.29	0.0345	-0.0117	-0.1655
303	pillow01a.jpg	Pillow	0.3	-0.22	-0.3	-0.4	0.6	0.09	-0.3067	-0.3744	-0.3	0.61	0.9	0.69	0	0	0
304	pineapple01a.jpg	Pineapple *	0.3	-0.06	0.55	-0.8	0.44	-1.64	0	0	0	0	0	0	-0.0256	0	-0.0333
305	pinecone01.jpg	Pine cone	0	0.68	2.03	-0.3	-0.09	-1.09	-0.02	-0.3	0	0.07	1.38	0.25	0.0947	-0.1846	-0.4
306	pingpongracket.jpg	Ping-pong racket	0.2	-0.53	0.53	-0.3	0.13	-0.3	0.3197	0.2064	-0.277	-1.04	0.08	1.2	-0.018	-0.0436	0.0333
307	pistachio.jpg	Pistachio	0.1	1.44	1.67	0.1	-0.45	-0.14	-0.0227	0.1559	0.4965	0.23	-0.69	-1.7	-0.0678	-0.4626	-0.3524
308	pitabread.jpg	Pita bread	0.3	0.74	2.17	-0.2	-0.04	-0.73	-0.2317	-0.1177	0.1816	-0.08	-0.7	-1.59	0	-0.1846	-0.5
309	pitcher02b.jpg	Pitcher *	0.1	-0.31	0.53	-0.4	0.32	-0.24	-0.0167	-0.4732	-0.3067	-0.79	1.54	0.82	0.0427	0.0228	-0.0977
310	pizza.jpg	Pizza	0.3	-0.18	1.7	0.3	0.75	-1.26	0.0755	-0.0345	0.1255	-0.41	0.22	-0.65	0.0333	0.0333	-0.1334
311	plant01.jpg	Plant	0.4	0.32	0.6	-0.5	0.25	-0.93	0.0933	0.2	0.6333	-0.49	-1.01	-2.21	-0.0256	-0.0769	-0.3333
312	plasticbasket01a.jpg	Basket	0.1	-0.49	-0.29	-0.3	0.04	-0.99	-0.3267	-0.4386	-0.5953	1.03	1.53	2.59	-0.0769	-0.1231	-0.0667
313	plasticflower01a.jpg	Flower	0	-0.56	0.43	-0.3	0.12	-0.84	0.19	0.2846	0.1643	-0.78	-0.74	-0.46	0	0	-0.0667
314	plasticgallon.jpg	Bottle	0.4	-0.55	1.08	-0.3	-0.02	0.1	0.1331	-0.1114	-0.0769	-0.81	0.64	0.39	0.0201	-0.0363	-0.1286
315	plate01b.jpg	Plate	0.3	-0.04	0.03	0.3	0.68	0.4	-0.0171	-0.0456	-0.0037	0.18	0.2	0.09	0.0345	0.0345	0.0012
316	playingcard04.jpg	Playing card	0.2	-0.15	0.67	-0.3	0.27	0.33	-0.0133	-0.1718	-0.2954	0.17	0.42	0.57	0	0	-0.0333
317	pliers02b.jpg	Pliers *	-0.4	-0.86	0.3	-0.1	0.57	-0.09	-0.35	-0.4661	-0.25	1.33	1.98	1.11	-0.0321	0.1577	0.05
318	pliers05.jpg	Pliers	-0.2	-0.95	0.64	-0.3	0.47	-0.44	0.1548	0.0454	0.381	-0.79	-0.33	-1.71	-0.3391	0.0301	-0.2304
319	plugs.jpg	Plugs	0.5	0.12	-0.2	-0.3	-0.05	-0.33	0.06	-0.2607	0.1241	-0.21	0.91	0.03	-0.1185	-0.0006	0.1046
320	plum.jpg	Plum	-0.2	0.28	2.03	-0.6	-0.15	0.43	0.0246	0.0548	0.3221	-0.23	-0.51	-1.47	0.0508	-0.1735	-0.3633
321	plunger02.jpg	Plunger	0.1	-0.32	1.63	-0.2	0.18	-0.01	-0.4967	-0.5861	-0.2167	1.06	1.61	-0.25	0.1742	0.3331	0.046
322	pot01.jpg	Pot	1.5	1.72	3.12	-0.2	0.22	-0.56	-0.0483	-0.1126	0.0564	-0.16	-0.11	-0.03	-0.0644	-0.1045	-0.2609
323	pot02a.jpg	Pot *	-1.5	-1.97	-0.9	-0.6	0.09	-0.51	-0.1443	-0.4331	-0.3643	-0.74	0.77	0.37	0.0345	0.0191	0.0345
324	potato02b.jpg	Potato *	0.3	0.09	1.84	-0.5	-0.22	-0.26	-0.3	-0.175	-0.1421	0.88	0.16	0	-0.0513	-0.0154	-0.3667
325	potatomasher03b.jpg	Potato masher	0.4	1.46	2.57	-0.2	-0.2	-0.69	0.0137	0.1166	0.2737	0.64	-0.32	0.18	0.1359	-0.2025	-0.4666
326	powercable.jpg	Cables	0	-0.28	-0.16	0	0.14	0.03	0.0777	-0.0652	-0.0627	-0.48	0.02	0.2	0.0778	0.0111	0.0034
327	printer02.jpg	Printer	0.4	-0.03	0.43	-0.8	0.08	-1.11	0.0967	-0.0333	0.2081	-0.64	0.21	-1.03	0	0	-0.0333
328	propanetank.jpg	Propane tank	0.1	-0.86	0.21	-0.9	-0.15	-0.31	-0.0833	-0.3521	-0.4666	-0.73	0.84	0.91	-0.1316	-0.0154	0
329	protractor.jpg	Protractor	0.4	-0.52	0.63	-0.6	-0.15	-0.44	0.0956	0.0156	0.3056	-0.32	0.04	-0.92	0.1161	0.1485	0.1793
330	puzzlepiece.jpg	Puzzle piece	-0.2	-0.52	0.85	-0.8	0.01	-0.76	-0.3933	-0.5871	-0.5988	0.8	1.81	1.86	-0.0256	0	-0.0333
331	pylon.jpg	Pylon	0.2	-0.52	0.23	-0.3	0.18	0.16	0.2808	-0.1581	0.2091	-1.23	0.68	-0.12	-0.1017	0.0726	-0.1299
332	qtip.jpg	Q-Tip	0.2	-0.24	-0.12	-0.3	0.35	0.17	-0.2914	-0.5089	-0.2611	0.15	1.2	-0.11	-0.0181	0.0191	0.0012
333	radio01.jpg	Radio	0.1	0.1	1.27	-0.8	-0.34	-1.71	0.4341	0.2815	-0.138	-1.54	-0.79	0.69	0.007	-0.0282	0
334	radish01.jpg	Radish	0.3	0.4	1.19	-0.5	-0.04	-1.13	0.071	0.3417	0.556	-0.33	-1.25	-1.98	-0.018	-0.1052	-0.7
335	raisins.jpg	Raisins	0.2	-0.19	0.8	0.3	1.03	-0.11	0.0457	-0.0691	-0.1072	-0.64	-0.01	0.23	-0.2051	-0.0462	-0.0667
336	ramekin01.jpg	Bowl	0.4	0.22	1.04	0.1	0.31	0.29	-0.2	0.1502	0.02	0.45	-1.05	0.01	0.0018	-0.0775	-0.2262
337	rasberry01.jpg	Rasberry	0	0.95	1.83	-0.1	0.15	-0.31	0.14	0.463	0.3478	-0.68	-1.33	-1.54	-0.0769	-0.1692	-0.2333
338	rattle.jpg	Toy	-0.7	-1.4	0.47	0.2	0.93	-0.53	0.0133	-0.0867	-0.4445	-0.48	0.25	1.67	0.0392	0.1025	-0.3667
339	razor01.jpg	Razor	0.2	-0.35	0.97	-0.4	0.12	-0.64	0.1014	0.2745	0.1214	-0.7	-1.06	-0.3	-0.0526	-0.0154	0
340	rearviewmirror.jpg	Rearview mirror	0.5	0.14	1.06	0.1	0.14	-0.49	0.2107	-0.2607	0.3598	-0.5	0.85	-1.27	-0.1143	-0.0923	-0.2333
341	reflector.jpg	Reflector	0	0.35	0.63	0.3	-0.23	-0.31	0.0726	0.1512	0.1408	-0.26	-0.71	-0.58	-0.0456	-0.2176	-0.0228
342	relish.jpg	Relish	-0.1	2.25	0.95	0	-0.55	-0.17	-0.0286	0.4047	-0.0286	-0.42	-1.67	-0.33	0.1184	-0.5654	-0.25
343	remotecontrol04.jpg	Remote control	0.4	-0.12	0	-0.8	0.17	-0.8	0.301	0.1618	0.1977	-0.79	-0.43	-0.87	0.0063	0.0333	0.0333
344	ribbon03a.jpg	Lace	0	-0.61	1.01	0.6	1.05	-0.23	-0.05	0.0954	0.0133	-0.49	-1.09	-0.18	-0.1954	-0.0621	-0.3621
345	ribbon04.jpg	Ribbon	0.2	-0.38	0.07	-0.1	0.31	-0.51	-0.0663	-0.0348	-0.263	-0.16	-0.32	0.98	-0.0669	0.0357	0.0357
346	rice.jpg	Rice	0.3	-0.17	-0.16	-0.1	0.98	-0.96	0.043	-0.0216	0.5344	-0.29	0.12	-1.51	0.0357	0.0357	-0.031
347	ridinghelmet.jpg	Hat	-0.4	-0.9	0.47	0.3	0.19	0.41	-0.0943	-0.3864	-0.1958	0.05	1.05	0.91	-0.0181	-0.027	-0.0655
348	ring01.jpg	Ring *	0	-0.33	1.12	-0.5	0.04	-0.36	-0.0667	0.041	0.0023	0.42	-0.2	-0.01	0	0	-0.0333
349	rock01a.jpg	Rock	-0.2	0.21	0.67	0.1	0.32	-0.03	0.0657	-0.1889	0.0803	0.07	0.64	0.49	0.0955	-0.0519	0.0148
350	rollingpin01a.jpg	Rolling pin *	0.2	-0.43	1.21	-0.6	-0.19	-0.33	-0.06	0.3177	0.3916	0.01	-1.03	-1.69	-0.1154	-0.0333	-0.1781
351	rope03.jpg	Rope	0	-0.42	0.47	-0.6	0.42	-0.83	0.1067	0.1764	0.2524	-0.82	-1.12	-1.44	-0.0769	-0.0462	-0.0667
352	rubberband01.jpg	Rubber band	0.4	-0.06	0.58	-0.2	-0.13	0.24	0.5867	0.2898	0.3	-1.65	-1.6	-1.19	-0.1053	0	-0.1
353	rubberglove02b.jpg	Glove	0.1	-0.42	1.53	-0.2	0.09	-0.17	-0.01	-0.2615	-0.2667	-0.05	0.82	1.29	0	0	0
354	rug.jpg	Rug	0.2	-0.5	0.8	-0.1	0.66	-0.94	0.4931	-0.0507	0.5172	-1.88	0.1	-1.82	-0.0526	-0.0154	-0.0333
355	ruler05.jpg	Ruler *	0.3	-0.25	-0.1	-0.3	0.45	-0.49	-0.0667	-0.0513	0	0.42	0.31	0	0	0	0
356	runningshoe03b.jpg	Shoe	-0.1	-0.58	-0.41	-0.2	0.36	-1.36	-0.0643	-0.6674	-0.3143	0.45	2.28	1.25	0	-0.0154	0
357	safetypin.jpg	Safety pin	-0.2	-0.62	-0.03	-0.1	0	-0.34	-0.0738	-0.2471	-0.3369	-0.17	0.27	0.94	-0.1316	-0.1692	-0.1333
358	sand.jpg	Sand	-0.3	-0.45	0.44	0.3	0.32	-1.03	0.3961	-0.1213	0.1061	-1.39	0.63	-0.31	0.1556	0.0838	0.0402
359	sandal.jpg	Sandal	0.2	-0.13	-0.17	-0.2	0.2	-1.29	0.08	0.2308	0.6552	-0.46	-1.38	-2.58	0	0	-0.0333
360	saw02b.jpg	Saw *	0.1	-0.66	1.44	-0.2	0.09	-0.66	-0.0869	0.2306	-0.2069	0.69	0.21	1.2	-0.0917	0.0179	0
361	scale01a.jpg	Scale	0.3	-0.11	0.73	-0.5	-0.03	-1.17	-0.1748	-0.2986	-0.1781	0.09	0.59	0.03	-0.018	0.0333	0.0333
362	scarf.jpg	Scarf	0.1	-	1.24	-0.5	-	-0.91	-0.1067	-	-0.1667	0.35	-	0.65	-0.0256	-	0
363	scissors01.jpg	Scissors *	0.1	-0.22	0.13	-0.4	0.55	0.04	-0.0345	-0.0186	-0.0012	0.22	0.1	0.01	0	-0.0308	0
364	scotchtape.jpg	Scotch tape	-0.1	-0.18	0.47	0.2	0.18	-1.19	0.0183	-0.0338	-0.1073	0.68	0.41	0.49	-0.0513	-0.1385	-0.1
365	screw02.jpg	Screw *	0.2	-0.65	0.7	-0.3	0.29	-0.8	-0.1034	-0.0565	0.0966	0.64	0.37	-0.44	-0.1026	-0.0154	0
366	screwdriver04b.jpg	Screwdriver *	0.3	0.02	1.22	-0.3	0.11	-0.57	-0.009	0.3417	-0.069	0.13	-1.43	0.43	-0.0513	-0.1385	-0.2
367	seashell.jpg	Seashell	-0.4	-0.45	1	-0.4	0.41	-0.64	0.4655	0.0784	0.4655	-1.59	-0.29	-1.75	0.0077	-0.0129	0.0333
368	sewingmachine01a.jpg	Sewing machine	0	-0.61	1.04	-0.7	0.27	-1.36	-0.0511	-0.1111	0	0.26	0.61	-0.07	0.0434	0.069	-0.031
369	shirt01.jpg	Shirt	0.4	0.25	0.17	0	0.45	-0.66	-0.18	-0.1094	-0.0167	0.72	0.21	0.16	0.0345	0.0191	0.0345
370	shirt02.jpg	Shirt *	-0.7	-0.88	-0.39	-0.2	0.38	-0.81	0.0255	0.1193	0.2655	-0.12	-0.73	-1.1	0.0333	0.0333	0.0333
371	shoelace.jpg	Shoelace	0.4	-0.13	0.23	0.1	0.57	0.09	0.113	-0.0214	0.3963	-0.5	0.11	-1.25	-0.0336	0.0536	0.069
372	shorts.jpg	Shorts	0	-0.42	-0.1	-0.2	0.6	-1.11	-0.14	-0.2923	0.0138	0.32	1.23	0.28	0	0	-0.0333
373	shovel02a.jpg	Shovel	-0.1	-1.01	0.1	-0.1	0.22	-0.17	0.2741	0.0779	0.3537	-0.89	-0.14	-1.22	-0.1205	0.0333	-0.0667
374	slide02.jpg	Slide	0.1	-0.52	0.59	-0.3	0.36	-0.59	-0.0109	-0.0499	-0.4123	-0.76	-0.05	1	-0.0193	0.0218	0.0166
375	slipper01b.jpg	Slipper	0.4	0.6	1.73	-0.2	-0.04	-0.56	0.0233	0.2527	0.355	-0.03	-0.69	-1.81	0	-0.0462	-0.2333
376	snowpeas01.jpg	Snow peas	-0.1	0.43	0.77	-0.8	-0.35	-0.23	0.1262	-0.1238	-0.1027	-0.96	0.21	-0.36	0.0192	-0.2622	-0.3212
377	soap03a.jpg	Soap	0.4	0.88	1.17	0	-0.04	0.1	0.0533	0.074	0.0438	0.11	-0.39	-0.09	-0.0256	-0.1692	-0.3667
378	soapdispenser01.jpg	Soap dispenser	0.2	-0.15	0.08	-0.9	-0.1	-1.27	-0.1661	-0.3349	-0.0893	0.33	1.58	0.69	0.2077	0.1102	-0.1334
379	sock01a.jpg	Sock *	0	-0.47	-0.13	-0.2	0.42	-0.17	-0.17	-0.2846	-0.3	0.38	1.07	1.18	0	0	0
380	soil.jpg	Dirt	0	0.15	1.07	0.2	0.24	-1.19	0.2271	-0.2842	-0.132	-1.06	1.55	0.75	-0.1706	-0.2578	-0.1988
381	spatula03.jpg	Spatula	-0.3	-0.5	0.47	-0.3	0	-0.17	0.1731	0.2064	0	-0.97	-0.89	0.08	-0.2107	-0.0055	-0.0619
382	spatula04.jpg	Spatula	0.9	-0.1	1.75	-0.1	0.25	-0.14	-0.0633	-0.0503	0.2052	0.47	0.27	-0.23	-0.3413	-0.1156	-0.4827
383	speaker04.jpg	Speaker	0.1	-	-0.13	-0.6	-	-0.77	-0.3885	-	-0.4852	1.33	-	1.97	0.069	-	0.069
384	sponge01.jpg	Sponge	0.1	1.23	2.04	-0.3	-0.2	-1.34	0.0029	0.0392	0.004	0.03	-0.15	0.05	0.0667	-0.3025	-0.3126
385	spoon01.jpg	Spoon *	0.3	-0.04	0.07	-0.5	0.29	-0.49	0.0133	-0.0513	0.0666	-0.09	0.31	-0.35	0	0	0
386	sportbag.jpg	Bag	-0.1	-0.68	-0.46	-0.3	0.25	-1.54	-0.1267	-0.0198	-0.0495	-0.35	-0.14	-0.78	0	-0.0154	-0.0333
387	spraybottle01.jpg	Spray bottle	-0.1	-0.7	-0.13	-0.5	-0.14	-0.4	-0.0386	-0.1195	0.354	-0.27	0.21	-1.53	0.1154	0.0385	-0.041
388	spraycan.jpg	Spray can	-0.2	-0.52	0.29	-0.2	0.01	-0.59	0.0804	-0.5026	-0.3193	0.27	2.31	1.58	0.0487	0.0692	0.0667
389	squeegee01b.jpg	Squeegee	0.1	-0.82	0.63	-0.3	-0.02	-0.3	-0.1255	-0.5455	0.0045	0.33	2.64	0.33	0.1132	0.1952	-0.0919
390	stackingrings01a.jpg	Toy	-0.2	-0.72	0.56	-0.4	-0.08	-0.61	-0.0109	-0.3714	-0.1294	0.21	1.99	1.5	-0.0154	-0.1025	-0.3
391	stapler03a.jpg	Stapler	0.3	-	0.27	-0.2	-	-0.64	-0.44	-	-0.0862	0.66	-	-0.95	0	-	0
392	stapleremover.jpg	Staple remover	-0.1	-	1.56	-0.3	-	-1	-0.1182	-	0.3247	0.55	-	-0.65	0.0825	-	-0.2666
393	staples.jpg	Staples	0.1	-0.22	-0.07	-0.4	0.04	-0.7	-0.3931	-0.21	-0.1817	0.99	0.26	-0.07	0.082	0.0718	0.1
394	starfish.jpg	Starfish	0.2	-0.52	1.19	-0.7	0.24	-1.48	0.2355	-0.0033	0.0345	-0.73	0.02	-0.14	-0.0256	-0.0154	-0.0333
395	statue01.jpg	Statue	0.1	0.12	1.23	-0.4	-0.01	-1.33	-0.0543	-0.1343	-0.4365	-0.55	0.25	1.4	-0.1026	-0.2308	-0.4
396	strainer01b.jpg	Strainer	0	-0.51	0.81	-0.1	0.54	-0.31	-0.0829	-0.0771	-0.0245	0.19	0.39	0.31	-0.219	-0.0263	-0.2699
397	strainer02.jpg	Strainer	0.1	0.25	1.23	0.1	0.49	0.06	0.3817	0.2532	0.625	-1.25	-1.37	-2.23	-0.1135	-0.0571	-0.4571
398	straw.jpg	Straw	0.3	-0.85	-0.68	-0.2	0.38	0.4	0.0271	-0.1429	0.0295	-0.16	0.88	-0.02	-0.176	0.0345	0.0012
399	strawbasket01.jpg	Basket *	-0.3	-0.51	1.27	0	0.41	-0.7	-0.1314	-0.2408	0.0786	0.5	1.22	-0.29	-0.145	-0.0117	-0.2758
400	strawberry.jpg	Strawberry *	0.2	0.03	0.62	-0.4	0.07	-0.93	0	0	0	0	0	0	0	0	0
401	studiolight.jpg	Lamp	0.4	0.26	1.1	-0.3	-0.09	-0.81	0.0428	0.0453	-0.2372	-0.25	-0.08	0.87	-0.0256	-0.2615	-0.1667
402	styrofoamcup.jpg	Styrofoam cup	-0.3	-0.46	0.14	0	0.32	0.4	0.03	0.0625	0.0417	-0.01	-0.21	0.01	0.0089	0.0191	-0.1655
403	suitcase.jpg	Suitcase *	-0.2	-0.8	-0.1	-0.4	0.12	-0.9	0.3586	-0.0406	0.0953	-1.14	0.21	-0.53	-0.0256	0	0
404	sunglasses04.jpg	Sunglasses	0.1	-0.25	0.92	-0.6	0.14	-0.37	-0.2233	0.1282	0.2738	0.81	-0.09	-0.7	0	0	-0.0667
405	swimgoggles.jpg	Goggles	-0.3	-1.17	-0.17	-0.8	-0.15	-0.59	-0.3237	-0.5475	-0.137	0.64	1.42	0.65	0.0177	0.0536	0.069
406	syringe01.jpg	Syringe	-0.9	-1.52	0.17	-0.2	0.68	-0.49	0.3186	0.038	0.0286	-0.95	-0.18	-0.19	-0.0526	-0.0154	0
407	tambourine.jpg	Tambourine	-0.4	-1.01	-0.2	-0.3	-0.05	-0.69	-0.2913	-0.3757	-0.058	1.05	1.49	0.69	0.0025	0.2179	-0.6667
408	tampon.jpg	Tampon	0.4	1.77	2.71	-0.3	-0.52	-0.11	-0.1543	0.4107	0.2857	0.75	-1.45	0.13	-0.0937	-0.5963	-0.8988
409	tape02a.jpg	Tape	-0.2	-0.72	-0.13	-0.5	-0.38	-0.31	-0.29	-0.1371	-0.25	0.78	0.88	0.64	0.0082	-0.0117	-0.1655
410	taperecorder.jpg	Tape recorder	-0.3	-0.72	0.89	-1	-0.32	-1.17	-0.0114	-0.2488	0.3132	0.08	1.19	-1.01	0.0411	0.0205	-0.0666
411	teabag.jpg	Tea bag	0.1	-0.19	0.93	-0.5	-0.02	-0.79	-0.54	-0.5844	-0.12	1.82	2.04	-0.32	0	-0.0154	-0.1667
412	teapot.jpg	Teapot	0.1	0.26	1.41	-0.2	0.28	-0.8	0.081	0.2643	0.681	-0.43	-1.06	-2.61	-0.0789	-0.0308	-0.2
413	teddybear02b.jpg	Teddy bear	0.3	-0.34	-0.1	-0.5	0.65	-0.64	-0.41	-0.4846	-0.6	0.9	1.37	1.77	0	0	0
414	telephone01b.jpg	Telephone *	0	-0.1	0.77	-0.8	0.02	-1.13	0.49	0.1231	0.2333	-1.86	-0.77	-0.92	0	0	0
415	tennisball01b.jpg	Tennis ball	-0.1	-0.35	0.93	-0.4	-0.13	-0.19	-0.0067	0.0564	-0.0667	0.06	-0.32	0.35	0	0	0
416	thermometer02b.jpg	Thermometer	-0.1	-0.35	1.11	-0.4	-0.01	-0.87	0.03	0.0312	0.6154	-0.18	-0.23	-1.99	0.0089	0.0191	-0.0988
417	thermos.jpg	Thermos	1.1	1.41	1.97	-0.6	-0.53	-0.36	0.31	0.5271	0.7262	-1.35	-2.28	-2.91	-0.1154	-0.3102	-0.385
418	thimble.jpg	Thimble *	0.2	0.65	2.11	-0.2	0.13	-0.64	0.19	0.2432	0.5	-1.12	-1.57	-1	-0.1109	-0.2522	-0.7524
419	thread02.jpg	Thread *	0.2	-	0.13	-0.3	-	-0.27	-0.2114	-	-0.3714	0.09	-	0.7	-0.0937	-	0.0345
420	thumbtack02a.jpg	Thumbtack	0.1	0.02	1.16	-0.1	-0.05	-0.71	0.4295	0.3809	0.2381	-1.16	-1.09	-0.62	0.0949	0.0538	0
421	tile.jpg	Tile	-0.5	-1.35	-0.9	0.1	0.36	0.61	-0.5786	-0.072	-0.6786	2.2	0.59	2.8	-0.1234	-0.027	-0.0322
422	toast.jpg	Toast	0.2	0.37	1.3	-0.4	0.15	-1.44	-0.3871	-0.2661	-0.0471	1.05	0.59	-0.5	0	-0.0308	-0.1667
423	toaster.jpg	Toaster *	0.3	0.49	1.87	-0.7	-0.09	-1.03	-0.0367	0.027	0.1	0.17	-0.31	-0.42	-0.0263	-0.0154	0
424	toiletpaper01a.jpg	Toilet paper	-0.2	-0.37	-0.22	-0.3	0.62	-0.27	-0.3046	-0.3846	-0.0846	1.23	1.75	0.57	0.1034	0.088	0.1034
425	tomato01.jpg	Tomato *	0.1	-0.09	0.67	-0.3	-0.11	0.14	0	0.0462	0	0	-0.27	0	0	0	0
426	tomatojuice.jpg	Tomato juice	0.5	0.78	1.78	-0.5	-0.35	0.07	-0.0396	0.1781	0.2275	-0.35	-0.94	-0.71	0.0164	-0.131	-0.4482
427	tongs01b.jpg	Tongs	0.2	0.06	0.73	0	0.12	0.16	-0.2715	-0.0815	0.2268	1.19	0.21	-0.37	-0.2846	-0.1308	-0.1
428	toothbrush03b.jpg	Toothbrush *	0.3	0	0.14	-0.2	0.23	-0.6	0	0.0308	0	0	-0.2	0	0	0	0
429	toothpaste.jpg	Toothpaste	0.4	-0.62	-0.23	-0.5	0.46	-0.11	-0.31	-0.3281	-0.5086	0.55	1.11	1.64	-0.0168	0.0191	0.0012
430	toothpick02.jpg	Toothpick	-0.4	-1.25	0.07	0.6	0.77	0.8	-0.0709	0.2547	-0.2609	0.21	-0.47	1.33	0.0274	0.1915	0.0402
431	tortilla.jpg	Tortilla	0.1	0.3	1.67	-0.3	0.23	-0.23	0.02	0.1348	-0.2063	0.13	-0.56	0.8	-0.1237	-0.0621	-0.2596
432	towel01.jpg	Towel	0.5	0.09	0.09	-0.1	0.31	-0.63	-0.0297	-0.2542	-0.0359	0.04	0.97	0.23	0	-0.0462	-0.1333
433	towel04a.jpg	Towel	0.3	0.22	0.2	0.3	0.81	0.04	0.1872	0.0557	0.0344	-0.82	-0.69	-0.86	0	0	-0.0333
434	toycar04.jpg	Car	0.2	-0.41	-0.27	-0.3	0.38	-1.56	-0.31	-0.2077	-0.1667	1.4	1.48	0.33	0	0	0
435	toycow.jpg	Toy cow	-0.2	-	-0.07	0	-	-0.47	-0.2167	-	-0.0371	0.7	-	0.05	0	-	-0.1
436	toydinosaur.jpg	Toy dinosaur	0.1	-0.98	0.71	-0.6	0.22	-1.53	0.0167	0.0979	0.1593	0.05	-0.12	-1.03	-0.0256	-0.0154	-0.1
437	toytank.jpg	Toy tank	0.1	-0.97	0.3	-0.3	0.02	-1.19	-0.1207	0.1412	-0.1035	0.64	-0.53	0.93	0.0077	0.0025	0
438	toytractor01b.jpg	Toy truck	-0.4	-1	0.58	-0.2	0.36	-1.61	0.0714	-0.25	-0.1401	-0.46	0.67	-0.01	0	-0.0308	-0.1333
439	tray.jpg	Tray	-0.3	-0.45	0.3	-0.3	0.18	0.03	0.02	-0.119	0.3333	-0.3	0.28	-0.66	0.0046	-0.1124	-0.3586
440	tripod.jpg	Tripod	-0.8	-1.12	0.14	-0.5	-0.08	-1.73	-0.0108	-0.1012	0	0.03	0.7	0.31	0.082	-0.0359	0
441	tshirt.jpg	T-shirt	0.3	-0.1	-0.03	-0.3	0.08	0	-0.3372	0.0059	-0.1034	0.68	-0.14	-0.19	0	0	-0.0333
442	tube.jpg	Tube	-0.7	-1.31	-1.22	0	-0.15	-0.04	-0.0869	0.2116	0.1958	0.63	-0.13	0.29	-0.1472	-0.163	-0.2297
443	tupperware03a.jpg	Tupperware	0	-0.52	0.5	-0.6	0.02	-0.06	-0.3	-0.0992	-0.0357	0.93	0.8	0.31	0.0075	0.0037	-0.0322
444	tuque03a.jpg	Tuque	-0.1	-0.18	0.76	-0.5	0.49	-0.83	0.4433	0.1302	0.0476	-1.23	-0.11	-0.18	-0.0256	-0.0154	-0.0667
445	tweezers02a.jpg	Tweezers	0	-0.48	0.67	-0.2	0.24	-0.3	-0.3083	-0.4114	-0.1369	0.92	1.26	-0.03	0.0403	0.1275	0.0762
446	umbrella04.jpg	Umbrella *	0.2	-0.12	0.09	0	0.5	-0.61	0	0.3846	0.0667	0	-1.05	-0.42	0	0	0
447	usbkey.jpg	USB key	-0.1	-0.79	-0.57	-0.8	0.05	0.03	0.6419	-0.1327	0.2312	-2.67	0.79	-0.69	0.0487	0.1	0.0667
448	vase01.jpg	Vase *	0.5	-0.05	2.16	-0.5	0.18	-0.51	-0.1059	0.2487	0.2598	0.33	-0.76	-1.28	-0.0513	-0.0615	-0.0667
449	vase02.jpg	Vase	0.2	0.22	1.37	0	0.64	-0.27	-0.0593	0.1313	0.1207	0.17	-0.47	0.05	-0.1795	-0.2769	-0.2667
450	vhstape.jpg	VHS tape	0.2	-0.12	1.43	-0.7	-0.34	-1.29	0.1833	-0.1359	0.0259	-0.86	0.13	-0.28	0	0	-0.069
451	videocamera01a.jpg	Video camera	-0.4	-0.62	0.47	-0.9	-0.6	-1.31	0.0628	-0.2095	-0.3839	-0.49	0.55	1.11	0.0077	0.0333	0.0333
452	vikingmask01b.jpg	Mask	0.2	-0.09	1.77	-0.2	0.29	-0.89	-0.2543	-0.1325	-0.3943	0.09	-0.2	1.03	-0.1193	-0.1193	-0.1322
453	violin.jpg	Violin	0.3	-0.52	1.13	-0.7	-0.22	-1.3	0.03	0.0156	0.0333	-0.18	-0.12	-0.21	-0.0513	-0.0154	0
454	visegrippliers.jpg	Vise grip	0.2	0	0.72	-1.2	-1.1	-2.24	0.5521	0.2524	0.1579	-1.42	-1.2	-0.84	-0.3077	-0.4	-0.3667
455	walkman.jpg	Walkman	0.3	0.74	2.53	-0.7	-0.82	-1.54	-0.0514	0.1397	0.1786	0.21	-0.27	-0.43	-0.0122	-0.241	-0.4
456	wallet02a.jpg	Wallet	0.6	0.43	0.97	-0.6	-0.18	-1.13	-0.1086	-0.2434	0.1904	-0.11	0.62	-1.14	0.0411	-0.1025	-0.2333
457	wallet04.jpg	Wallet	-0.4	0.13	0.4	0	0.19	-0.24	-0.0571	-0.1365	0.1129	-0.42	-0.23	-0.44	-0.0168	-0.1809	-0.1322
458	walnut01c.jpg	Walnut	-0.1	-	2.6	-0.4	-	-0.76	-0.0715	-	0.2685	-0.49	-	-1.45	0.0487	-	-0.6333
459	watch02a.jpg	Watch *	0.1	-0.38	-0.3	-0.4	0.48	-0.93	-0.0033	0.2205	0.1426	0.12	-0.26	-0.08	0	0	-0.0333
460	waterbottle01b.jpg	Water bottle	0	-0.72	-0.51	-0.4	0.24	-0.5	-0.1633	-0.2641	-0.2195	0.48	0.92	0.62	0	0	-0.0333
461	waterbottle03.jpg	Water bottle	-0.6	-0.53	0.57	-0.6	0.02	0.09	-0.0814	0.0817	0.2715	0.66	0.29	-0.6	0.0278	0.0124	-0.0389
462	wateringcan.jpg	Watering can *	0.1	-0.43	1	-0.4	-0.05	-1.06	0.34	-0.0006	0.4	-1.98	-0.07	-1.73	-0.0897	0.1359	0
463	watermelon.jpg	Water melon *	0.3	0.01	0.5	-0.5	0.15	0.44	-0.2848	-0.3448	-0.3448	0.97	1.27	1.27	-0.0256	0	0
464	weight01.jpg	Weight	-0.2	-0.54	0.35	-0.3	-0.19	-0.3	-0.04	0.0455	-0.1923	-0.15	0.08	0.58	-0.0359	-0.0871	-0.0666
465	wheel01.jpg	Wheel *	0.3	0.59	1.5	-0.3	-0.53	-0.3	-0.2843	-0.2079	0.2857	1.22	0.39	-0.72	-0.0937	-0.3655	-0.1655
466	whisk.jpg	Whisk	0.5	0.53	1.73	-0.1	-0.09	-1	0.1176	0.5419	0.0776	-0.56	-2	-0.3	-0.2821	-0.3538	-0.3333
467	winebottle01.jpg	Wine bottle	0.3	-0.02	1.6	-0.6	-0.1	0.07	0.0867	-0.1102	0.2495	0	0.5	-0.24	0	0	-0.0333
468	wineglass01.jpg	Wine glass *	0.2	-0.05	0.81	-0.9	0.06	-0.51	-0.2007	-0.513	-0.3448	0.5	1.27	0.96	0	0	-0.0333
469	winerack.jpg	Wine rack	-0.1	1.32	2	-0.2	-0.84	-1.16	-0.3595	-0.1228	0.0438	1.36	0.51	0.79	0.191	-0.3783	-0.4552
470	wire.jpg	Wire	0	-0.8	0.31	0.1	-0.09	-0.31	-0.0967	-0.15	-0.6667	-0.55	0.03	1.92	-0.1105	-0.0079	-0.2069
471	wirecutter02.jpg	Pliers	-0.3	-1.28	0.27	-0.5	0.26	-0.29	0.07	-0.2808	0.0717	-0.33	0.87	-0.94	-0.2168	0.0909	-0.1424
472	wirestripper.jpg	Pliers	-0.6	-1.08	1.04	0.4	0.42	-0.6	0.1156	-0.3296	-0.1111	-0.34	1.74	0.84	-0.29	0.0075	-0.331
473	wood.jpg	Wood	0.1	-0.72	0.3	-0.7	0.08	0.13	0.2562	0.0081	0.0862	-1.64	-0.52	-1.35	-0.0769	-0.0154	0
474	woodenspoon.jpg	Wooden spoon	0	-0.37	1.19	-0.4	0.12	0.26	-0.0917	-0.3017	0.1816	0.14	0.9	-0.44	-0.1026	-0.0154	-0.5
475	workingglove02c.jpg	Glove	0.6	-0.18	1.6	-0.5	-0.01	-0.76	-0.1067	-0.2792	-0.0738	0.29	0.58	-0.17	0	-0.0154	-0.0345
476	wrench01b.jpg	Wrench *	-0.2	-0.6	0.71	-0.1	0.05	-0.73	-0.399	0.0699	0.006	1.1	-0.41	-0.09	0.0964	-0.0318	-0.1908
477	xylophone.jpg	Xylophone	0.1	-0.4	1.47	-0.1	0.02	-0.54	0.2037	0.3341	0.5162	-0.78	-1.36	-1.76	-0.0795	-0.1923	-0.3667
478	yarn.jpg	Yarn	0.2	-0.45	0.75	-0.8	0.16	-1.16	-0.0307	0.089	-0.3985	0.49	-0.08	1.47	-0.0949	-0.0129	-0.0667
479	ziplocbag.jpg	Plastic bag	0.1	1.43	0.57	0	-0.28	0.41	0.0613	0.081	0.2313	0.13	-0.37	-0.71	0.047	-0.3752	0.0407
480	zucchini01.jpg	Zucchini	-0.3	0.42	1.6	-0.1	0.01	0.16	-0.35	-0.0044	-0.16	0.81	0.13	0.01	0.0614	-0.141	-0.5
ENG = English-Canadian norms; FRE = French-Canadian norms; BRA = Brazilian norms; DKO = Don't know object; DKN = Don't know name; TOT = Tip-of-the-tongue; vs = versus
* Objects that can also be found in the Snodgrass and Vanderwart (1980) set.
** Empty responses were only accounted in the BR norms. To allow comparisons we collapsed DKO, DKN and TOT responses of the previous published norms.

## Sheet: Thai norms
ID BOSS (2010)	Filename BOSS (2010)	Modal name BOSS (2010)	Mean items difference scores between the Thai norms versus the English-Canadian, Brazilian norms and, French-Canadian norms
			Familiarity			Visual complexity			Modal name agreement (%)			H value			DKO/DKN/TOT/Empty responses (%)**
			THAI vs. ENG	THAI vs. BRA	THAI vs. FRE	ENG vs. BRA	ENG vs. FRE	ENG vs. THAI	ENG vs. BRA	ENG vs. FRE	ENG vs. THAI	ENG vs. BRA	ENG vs. FRE	ENG vs. THAI	ENG vs. BRA	ENG vs. FRE	ENG vs. THAI
1	50dollarsbill.jpg	50$ bill	-1.37	-0.55	-1.37	0.27	0.71	0.97	0.2114	0.1026	0.3381	-1.14	-1	-1.21	0.0667	0.0513	0.0667
2	alarmclock.jpg	Alarm clock	-1.4	-0.77	-1.7	0.24	0.48	0.94	-0.19	-0.1389	-0.0603	0.6	0.76	0.33	0.5231	0.4308	0.6
3	almonds.jpg	Almonds	-0.73	-0.18	-1.13	0.33	0.21	0.53	0.0977	0.2877	-0.0889	-0.39	-1.23	0.41	0.1333	-0.0975	0.1333
4	antenna.jpg	Antenna	-0.45	-1.23	-1.05	0.04	0.71	0.74	-0.34	-0.3544	-0.3241	1.14	1.44	1.34	0.1282	0.2102	0.3
5	apple07.jpg	Apple *	-0.23	-0.52	-0.43	-0.51	-0.13	-0.21	0.06	0	0	-0.34	0	0	0	0	0
6	ashtray01.jpg	Ashtray *	-0.9	-1	-1.1	1.09	1.74	1.79	-0.41	-0.2931	-0.5	1.73	0.82	2.26	0.482	0.4256	0.4666
7	asparagus.jpg	Asparagus *	-0.6	0.86	-0.9	-0.24	-0.2	-0.04	0.0095	0.3095	-0.1905	0.02	-1.47	1.08	0.0949	-0.3615	0.1333
8	avocado.jpg	Avocado	-2.44	-1.66	-2.24	-0.16	0.49	0.24	-0.4456	-0.4647	-0.5171	1.18	1.13	1.51	0.6744	0.3769	0.5966
9	axe.jpg	Axe *	-1.23	-1.82	-1.33	-0.54	0.12	0.16	0.1021	-0.0744	-0.1379	-0.64	0.32	0.79	-0.0949	0.0025	0.0333
10	babybottle.jpg	Baby bottle	-0.46	-1.12	-0.06	0.39	0.86	0.69	-0.09	0.0182	-0.08	0.39	-0.08	-0.08	0.2949	0.3462	0.3621
11	babyseat.jpg	Baby seat	-0.83	-0.47	-0.73	-0.06	0.2	0.54	-0.0468	-0.0701	0.0846	-0.68	-0.2	-0.48	0.2641	0.1052	0.3022
12	backpack01a.jpg	Backpack	-0.49	-0.59	-0.29	0.97	1.92	1.47	-0.51	-0.6875	-0.5167	1.4	2.31	1.46	0.0667	0.0513	0.0667
13	bag.jpg	Bag	0.27	-0.42	-0.23	0.43	1.21	0.93	-0.0152	-0.0996	0.1379	-0.53	-0.09	-1.26	0.0077	0.0025	0.0333
14	bagel.jpg	Bagel	-0.39	0.48	-0.49	0.57	0.83	1.07	0.14	0.5833	0.1333	-0.56	-2.6	-0.7	0.0744	0.0231	0.1
15	ball02.jpg	Ball *	-0.33	-0.91	-0.83	-0.4	-0.31	-0.5	-0.52	-0.5347	-0.2	1.8	1.7	0.56	0.0385	0.0436	0.0288
16	balloon01b.jpg	Balloon *	-0.94	-1.32	-0.84	-0.47	-0.03	-0.27	0.0955	0.1842	0.4655	-0.63	-0.97	-1.87	0.0333	0.0179	-0.0381
17	banana.jpg	Banana *	-0.1	-0.31	-0.3	-0.26	0.37	0.14	-0.2333	-0.2333	-0.2333	0.78	0.78	0.78	0	-0.0154	0
18	bandage.jpg	Bandage	-0.76	0.86	-0.66	0.71	0.56	1.11	-0.0867	0	-0.3189	-0.41	-0.52	0.54	0.0667	-0.3231	0.1667
19	bandaid01.jpg	Band-aid	-0.3	-0.42	-0.7	-0.07	-0.11	0.03	-0.1167	-0.1552	0.337	0.37	0.47	-0.77	-0.1579	-0.2	-0.1
20	baseball01a.jpg	Baseball	-1.8	-2.05	-2	0.29	0.74	0.99	0.0915	0.2313	0.0994	-0.56	-0.97	-0.45	0.1333	0.1025	0.1333
21	bastingbrush.jpg	Brush	-0.67	-1.21	-0.97	-0.06	0	-0.06	-0.06	-0.1706	0.05	-0.6	0.25	-0.67	0.1025	0.1179	0.1982
22	battery02b.jpg	Battery	-0.6	-0.74	-0.6	-0.14	0.09	0.36	-0.4228	-0.3891	-0.1828	1.17	1.01	0.2	0.0333	0.0179	0.0333
23	beermug01a.jpg	Beer mug	0.47	0.03	0.47	0.04	0.83	0.64	0.2857	0.1357	0.3571	-1.61	-0.78	-1.68	0.0667	0.0667	0.0322
24	belt02a.jpg	Belt *	0.03	-0.48	-0.17	0.34	0.86	0.44	0.0243	-0.0201	-0.0357	-0.12	0.1	0.22	0.0667	0.0513	0.0667
25	bib.jpg	Bib	-1.33	-1.7	-0.83	0.16	0.92	0.76	-0.3956	-0.4462	-0.2963	0.91	1.05	0.37	-0.0351	0.0846	0
26	bikehelmet.jpg	Helmet	-1.64	-2.02	-1.54	1.14	1.88	1.84	0.1	-0.1385	-0.0333	-0.23	0.83	0.17	-0.0256	0	0
27	binder03b.jpg	Binder	-0.47	-0.52	-0.67	-0.26	-0.21	0.14	-0.0467	-0.1125	-0.2633	0.1	0.12	0.92	-0.0256	-0.0923	0
28	binoculars01b.jpg	Binoculars	-1.18	-1.67	-0.68	0.61	1.6	1.41	-0.0414	-0.0714	0.0357	0.25	0.44	-0.15	-0.0359	0.0513	0.0667
29	birdie.jpg	Birdie	0.47	0.35	0.17	-0.14	0.2	0.26	0.1633	-0.4131	0.1762	-0.89	1.39	-0.46	-0.1579	-0.1385	-0.0667
30	blackberry.jpg	Blackberry	-1.81	-1.15	-1.91	0.19	0.86	0.19	-0.3054	-0.3324	-0.4673	0.72	0.93	1.54	0.4129	0.3821	0.4977
31	bleachbottle.jpg	Bottle	-0.63	-1.11	-0.03	-0.13	0.08	-0.03	-0.0678	-0.1916	-0.0371	-0.28	0.56	0.23	0.3487	0.2923	0.3643
32	blueberry01.jpg	Blueberry	-2.61	-0.41	-2.91	-0.47	-0.66	0.03	-0.6067	0	-0.6322	2.38	0.38	2.53	0.4974	-0.0308	0.5667
33	book01b.jpg	Book *	0.27	-0.12	0.07	-0.37	0.29	0.33	-0.2003	-0.0447	-0.277	0.85	0.41	1.32	0.0333	0.0179	0.0333
34	boot02b.jpg	Boot *	-1.33	-1.68	-1.33	0.3	0.94	1	-0.0422	-0.176	-0.1532	0.26	1	0.91	0.1	0.1	0.1
35	bottlecap.jpg	Bottle cap	0.33	-0.42	0.13	0.24	0.85	0.54	-0.5052	-0.1629	0.0448	1.79	1.51	0.23	-0.0456	0.0333	0.0333
36	bottleopener01.jpg	Bottle opener	-0.25	-0.53	-0.45	0.87	1.09	0.97	0.2486	0.3596	0.2764	-1.17	-1.12	-1.08	-0.0359	-0.041	-0.0133
37	bow02b.jpg	Bow	-0.8	-0.83	-0.8	0.73	1.11	1.13	-0.2086	0.0119	-0.08	0.45	-0.44	0.12	-0.0983	-0.0282	-0.0012
38	bow04.jpg	Bow *	-0.55	-1.27	-1.05	0.3	0.75	0.5	0.3962	0.1795	0.3634	-1.56	-0.99	-1.33	-0.0205	0.1025	0.1
39	bowl01.jpg	Bowl	0.43	0.12	1.03	-0.1	0.43	0.4	-0.1428	0.1402	-0.0185	0.42	-0.75	-0.17	0.0333	-0.0282	0.0333
40	bowl02.jpg	Bowl *	-0.31	0.21	-0.61	-0.53	-0.14	-0.63	-0.4309	0.1498	-0.2946	0.96	-1.21	0.24	0.2667	0.0975	0.231
41	box01.jpg	Box *	-0.03	-0.85	-0.13	-0.13	0.45	-0.23	-0.0726	-0.3739	-0.0409	0.23	0.77	0.22	0.1	0.0846	0.1
42	boxcutter03a.jpg	Exacto knife	0.01	-0.47	0.21	0.5	1.17	1.1	0.4889	-0.0421	0.0707	-1.74	0.08	-0.37	-0.0579	-0.0077	-0.1414
43	bracelet01.jpg	Bracelet	-0.27	-0.75	-0.47	-0.23	0.02	-0.33	-0.01	-0.331	-0.1037	-0.26	1.35	0.63	0.0385	0.059	0.131
44	bracelet04.jpg	Bracelet	-0.87	-0.78	-0.67	0.47	0.69	-0.13	0.1264	0.2054	-0.1969	-1.02	-0.92	0.56	0.0616	0.159	0.0943
45	bracket01.jpg	Bracket	-1.2	-1.25	-1.1	-0.34	-0.59	-0.24	-0.02	-0.131	-0.3056	-1.41	-0.93	0.34	0.3282	0.1898	0.177
46	branch02.jpg	Branch	-0.73	-0.97	-1.03	0.3	0.78	0.4	0.4519	0.1584	0.3519	-0.94	-0.65	-1.34	-0.0026	0.0538	0.1
47	bread.jpg	Bread *	-0.87	-1.26	-1.27	-0.34	0.46	0.26	0.2333	-0.0667	0.2	-0.4	0.1	-0.22	-0.0256	0	0
48	brick.jpg	Brick	-1.28	-1.33	-1.28	-0.29	0.06	0.21	-0.4074	0.1189	-0.3407	2.09	-0.54	1.67	0.0487	-0.0231	0.1
49	broccoli01a.jpg	Broccoli	-0.43	-0.35	-0.43	0.64	1.48	1.14	0.03	0.0317	0	-0.17	-0.2	0	0.0333	0.0025	0
50	brooch.jpg	Brooch	-0.64	0.02	-0.64	1.17	1.59	1.27	-0.2243	-0.2731	-0.2143	-0.02	0.04	-0.1	0.5872	0.2898	0.5762
51	broom.jpg	Broom *	-0.53	-1.03	-0.83	-0.13	0.59	0.47	-0.2257	-0.2242	-0.2524	0.99	0.98	1.15	-0.0102	0.0667	0.0667
52	brush05b.jpg	Brush *	-0.48	-1.16	0.12	0.99	1.63	1.09	-0.255	-0.2802	-0.2321	0.84	0.57	0.59	0.0186	0.0647	0.1379
53	brusselssprout.jpg	Brussels sprout	-0.1	0.25	0.1	0.3	0.4	0.1	0.2455	0.2655	-0.0841	-0.44	-0.95	0.53	0.1898	0.0359	0.1977
54	bubbleblower.jpg	Bubbles	-0.66	-1.44	-0.46	0.49	0.98	0.59	0.1646	-0.0937	0.1346	-0.91	-0.23	-0.99	0.3675	0.2594	0.2414
55	bucket01a.jpg	Bucket	0	-0.39	-0.1	-0.4	-0.08	-0.1	-0.1514	-0.462	-0.1868	0.32	1.34	0.94	0.0397	0.0513	-0.0047
56	bungeecord02.jpg	Bungee cord	-0.56	-0.14	-0.26	0.24	0.08	0.44	-0.17	-0.0704	-0.0529	0.07	0.05	-0.21	0.2564	0.0821	0.2529
57	butterdish.jpg	Butter dish	-0.63	-0.39	-0.53	-0.21	-0.16	-0.21	-0.2878	-0.0778	-0.5146	0.1	-0.73	1.29	0.3923	0.1615	0.3333
58	button01.jpg	Button *	-0.15	-0.57	-0.35	-0.17	0.01	0.13	0	0.0469	0.0333	0	-0.32	-0.21	-0.0769	-0.0154	0
59	cabbage.jpg	Cabbage	0	0.13	-0.1	0.21	0.88	0.51	0.0971	0.2364	0.2019	-0.21	-0.7	-0.92	0.0411	-0.041	0.0667
60	cable01.jpg	Cable	0.06	-0.72	1.06	0.51	0.53	0.61	0.05	-0.1628	-0.0248	-0.88	0.47	-0.13	0.0898	0.059	0.1667
61	cable04.jpg	Cable	0.23	-0.44	0.43	0.17	0.48	0.37	0.0357	-0.1077	0.0165	-0.1	0.71	-0.11	0.2231	0.2385	0.263
62	calculator01.jpg	Calculator	-0.16	-0.69	-0.66	-0.1	0.6	0.7	0	0.0154	0.0333	0	-0.11	-0.21	0	0	0
63	camera01a.jpg	Camera	-0.43	-0.53	-0.43	0.75	1.24	1.55	-0.0867	0.3333	0.1126	0.25	-0.75	-0.34	0	0	0
64	cameracase01a.jpg	Camera case	-0.71	-0.57	-0.41	1.1	0.92	0.9	0.0878	0.1521	0.0885	-0.96	-1.37	-1.08	0.2333	-0.059	0.1643
65	candle01.jpg	Candle *	-0.3	-0.68	-0.3	-0.87	-0.31	-0.27	-0.3448	-0.3136	-0.0115	1.09	0.86	-0.26	0.0077	0.0179	0.0333
66	candle08b.jpg	Candle	-0.87	-1.32	-1.17	-0.23	0.45	0.17	-0.37	-0.3538	-0.0296	1.05	0.92	-0.06	-0.0256	0	-0.0357
67	candleholder01.jpg	Candle holder	-1.1	-1.15	-1.3	0.07	0.11	0.17	-0.0594	-0.1885	-0.3627	0.47	0.59	1.19	0.1701	0.1102	0.2333
68	candy.jpg	Candy	-0.29	-0.74	-0.29	0.16	0.64	0.36	-0.24	-0.0231	-0.3	0.67	-0.16	1.03	-0.0256	0	0
69	cane.jpg	Cane	-0.67	-1.23	-0.57	-0.3	0.32	0.3	0.2555	0.0139	0	-1.09	-0.14	0	-0.0693	-0.0129	0.0333
70	cantaloupe.jpg	Cantaloupe	-1.62	0.37	-1.82	0.8	0.46	0.9	-0.1489	-0.0989	-0.1306	0.58	-0.18	0.32	0.3411	-0.2487	0.3334
71	cap01a.jpg	Cap *	-0.6	-0.95	-0.5	-0.23	0.68	0.17	0.12	-0.4	-0.3667	-1.15	0.97	0.76	0	0	0
72	cardboardbox.jpg	Box	0.26	-0.24	0.16	-0.04	0.21	-0.04	-0.0283	-0.0577	-0.015	-0.19	0.36	0.27	0.0333	0.0179	0.0333
73	carkeys.jpg	Car keys	-0.53	-0.93	-0.73	0.34	0.56	0.54	-0.0731	0.0846	0.301	0.56	0.42	-0.67	0.1333	0.1333	0.1333
74	carrot.jpg	Carrot *	-0.51	-1	-0.91	-0.27	0.14	0.03	0.03	0	0	-0.17	0	0	0	0	0
75	cassettetape01a.jpg	Cassette tape	-1.17	-1.32	-1.17	0.71	1.13	1.31	0.2929	0.1032	0.0567	-0.72	0.12	0.35	0.0404	0.0359	0.0667
76	cauliflower.jpg	Cauliflower	-0.61	-0.7	-0.71	0.21	0.93	0.61	-0.6768	-0.6416	-0.7035	2.4	2.21	2.55	0.3154	0.3359	0.3667
77	caulking.jpg	Caulking	-1.8	-1.05	-1.4	0.16	-0.08	0.56	0.2833	0.2116	0.5228	-1.38	-0.85	-1.68	0.1154	-0.1462	0.1786
78	CD.jpg	CD	-0.27	-0.52	-0.27	-0.41	0.58	0.59	-0.4372	-0.5016	-0.1839	0.85	1.24	0.13	0.0333	0.0179	0.0333
79	celery.jpg	Celery *	-1.03	0.51	-1.23	0.74	0.42	0.94	-0.5238	0.2504	-0.5238	2.33	-0.83	2.33	0.199	-0.2472	0.2414
80	cell phone.jpg	Cell phone	0.17	-0.26	-0.23	0.33	1.14	1.13	-0.1848	-0.314	0.0345	0.43	1.2	0.11	0.0333	0.0333	0.0333
81	chain.jpg	Chain *	-0.5	-1.22	-0.5	0.23	0.61	0.33	-0.0141	-0.0741	0.0259	0.16	0.46	-0.17	0.0744	0.0692	0.1
82	chair.jpg	Chair *	0.14	-0.19	-0.16	0.7	1.18	1.3	0.1567	-0.0102	-0.0574	-0.09	0.42	0.69	0	0	0
83	chalk.jpg	Chalk	-0.93	-1.61	-0.83	-0.13	0	-0.43	-0.2	0.0222	-0.0077	1.02	-0.11	-0.06	0.1308	0.2795	0.2069
84	chalkboard.jpg	Chalkboard	0.17	-0.94	0.17	-0.56	-0.23	-0.36	0.2409	0.1941	0.0692	-1.02	-0.81	-1.1	0.0825	0.2359	0.0334
85	chalkboarderaser.jpg	Eraser	-1.17	-0.45	-1.17	0.07	0.08	0.67	0.4991	0.0724	0.4428	-1.62	-0.13	-0.89	0.182	-0.0744	0.1643
86	champagne.jpg	Champagne	-1.23	-1.31	-1.23	0.1	0.75	0.9	0.1257	-0.1831	0.1024	-0.24	0.63	-0.06	0.0667	0.0513	0.0667
87	cheese.jpg	Cheese	-1.63	-1.94	-1.83	-0.33	0.68	0.27	-0.1544	-0.3819	-0.2444	0.27	1.25	0.74	0.1	0.0846	0.1
88	cherries.jpg	Cherries *	-1.64	-0.38	-1.74	-0.63	-0.01	0.27	-0.1579	0.0199	-0.0545	0.77	-0.35	0.2	0.3667	0.059	0.3334
89	chessboard.jpg	Chess board	-1.03	-1.43	-1.13	0.03	1.09	1.03	0.0933	-0.0436	-0.2564	-0.05	0.34	0.77	0	0	0
90	chisel02b.jpg	Chisel *	-0.96	-0.95	-0.56	0.36	0.26	0.46	-0.02	0.2241	0.0833	-0.25	-1.56	-0.09	0.1141	0.1129	0.1282
91	christmasball.jpg	Christmas ball	-1.33	-1.86	-1.83	0.29	1.14	1.19	-0.1882	-0.4214	-0.7148	0.36	1.75	2.27	0.477	0.6025	0.6333
92	cigarette.jpg	Cigarette *	-1.78	-2.19	-1.38	-0.43	-0.14	-0.03	0.06	0.0154	0	-0.29	-0.11	0	0	0	0
93	circuitboard.jpg	Motherboard	-0.9	-0.84	-0.2	0.28	0.61	0.68	0.35	0.3	0.4333	-1.57	-1.56	-1.61	0.2544	-0.0513	-0.046
94	clamp.jpg	Clamp	-1.54	-1.28	-1.54	1.27	0.79	1.47	0.19	0.2692	0.1	-1.47	-2.03	-1.21	0.4762	0.1333	0.469
95	clipboard.jpg	Clipboard	-0.3	-0.55	0.1	-0.21	0.11	0.09	-0.6233	-0.7424	-0.1	2.15	2.81	0.31	0.3436	0.4462	0.1556
96	clock01a.jpg	Clock *	-0.04	-0.39	0.56	-0.1	0.68	0.7	-0.0867	-0.0261	0.4195	0.31	0.08	-1.76	0	-0.0154	0
97	clock05.jpg	Clock	-0.2	-0.54	-1	0.49	1.03	0.99	-0.1803	-0.2478	-0.1379	0.45	0.77	0.14	0.0333	0.0179	0.0333
98	clothespin03b.jpg	Clothes pin *	-0.19	-0.77	-0.19	0.27	0.92	0.77	-0.3629	-0.0335	-0.1429	1.31	0.72	1.28	-0.1897	0.0513	0
99	coconut.jpg	Coconut	-0.7	-1.09	-0.8	0.1	0.48	0.3	-0.1757	-0.2212	-0.1133	0.51	0.77	0.27	0.0154	0.0205	0.0334
100	coffeebeans.jpg	coffee beans	-0.51	-0.46	-0.61	0.36	0.6	0.36	-0.09	0.1333	0.1643	0.04	-0.34	-0.35	0	-0.0769	-0.0667
101	coffeepot03a.jpg	Coffee pot	-1.1	-1.1	-1.3	0.41	0.6	0.71	-0.18	-0.0196	-0.4	0.62	0.44	1.93	0.1411	-0.0179	0
102	coins01b.jpg	Coins	0.16	-0.02	0.06	0.54	1	0.84	0.19	-0.2	0.3333	-0.15	1.08	-1.02	0	0	0
103	comb02a.jpg	Comb *	0.27	-0.21	-0.03	-0.07	0.52	0.13	0.0633	-0.0052	-0.0334	-0.38	0.02	0.14	0	0	0
104	compactpowder.jpg	Compact	-0.86	-1.34	-0.76	0.4	0.62	0.6	0.1474	-0.1926	0.2407	-0.7	0.75	-0.86	-0.0053	0.0231	-0.0724
105	computermouse06.jpg	Mouse	0	-0.15	-0.1	-0.23	0.51	0.47	0.16	0	0.5	-0.62	0	-1.18	0.0667	0.0667	0.0667
106	condom.jpg	Condom	-1.64	-2.16	-1.84	0.09	0.66	0.19	-0.4138	-0.183	-0.3104	0.98	0.03	0.41	0.0333	0.0333	0
107	cookie.jpg	Cookie	-0.3	0.12	-0.7	0.13	0.14	0.23	0.19	0.4655	0.0667	-1	-1.52	-0.42	-0.0256	-0.1077	0
108	cookiecutter.jpg	Cookie cutter	-1.27	-1.46	-0.77	0.69	0.75	0.39	-0.2652	-0.018	-0.0414	1.19	0.59	0.71	0.0282	0.0487	-0.0426
109	cooler.jpg	Cooler	-0.23	-0.77	-0.33	-0.06	-0.2	0.14	-0.23	-0.063	-0.5333	0.85	0.96	2.47	-0.0256	-0.1692	0
110	corkscrew03a.jpg	Corkscrew	-2.01	-2.56	-2.41	0.26	0.69	0.66	-0.2854	-0.1524	-0.245	0.53	0.13	0.44	0.3616	0.3975	0.4667
111	cottonpad.jpg	Cotton pad	-2.03	-1.95	-2.13	0.01	0.34	0.21	0.19	-0.1512	0.2143	-1.71	-0.15	-1.13	0.5436	0.4615	0.5241
112	cracker02.jpg	Cracker	-0.04	-0.49	-0.44	-0.26	0.28	0.24	-0.3767	-0.159	-0.3334	0.97	0.03	0.85	0.2	0.2	0.2
113	crayon.jpg	Crayon	-0.7	-1.37	-0.6	-0.36	0.06	-0.06	-0.0867	-0.159	0.1333	0.17	0.63	-0.3	0	0	0
114	croissant.jpg	Croissant	-0.11	0.24	-0.21	-0.07	0.72	0.73	-0.1314	0.1157	-0.2414	0.6	-0.92	1.31	-0.018	-0.1052	0.0333
115	crumpledpaper.jpg	Paper	-0.53	-0.87	-0.33	0.46	0.92	0.36	-0.0255	0.019	0.1363	-0.02	0.3	0.04	0.2404	0.2205	0.0524
116	cucumber.jpg	Cucumber	-0.07	0	-0.27	-0.34	-0.08	-0.04	0.06	0.0508	0	-0.35	-0.34	0	0.2	0.1077	0.2
117	cup01.jpg	Cup *	0.27	0.07	0.27	-0.14	0.28	0.06	-0.21	-0.3231	-0.5	0.59	1.16	1.54	0	0	0
118	cuttingboard.jpg	Cutting board	-0.99	-1.13	-1.39	-0.1	0.17	0.1	0.4024	0.3491	0.5907	-2.28	-1.79	-2.28	0.0912	0.1256	0.2333
119	dentalfloss03b.jpg	Dental floss	-2.2	-2.83	-2.2	0.44	1.08	0.64	0.3235	-0.1457	0.1092	-1.21	0.75	-0.6	0.3564	0.4333	0.3666
120	deodorant02a.jpg	Deodorant	-1.54	0.07	-1.94	-0.01	-0.25	0.29	-0.3933	-0.0958	0.0381	1.45	0.05	0.44	0.4737	-0.0077	0.5
121	diaper01c.jpg	Diaper	-1.07	-2.05	-0.87	0.6	1.06	0.4	-0.2244	-0.1675	-0.272	0.69	0.77	1.25	0.0487	0.1	0.0667
122	dice05a.jpg	Dice	-0.71	-1.1	-0.41	0.21	0.89	0.31	0.03	0	0.12	-0.18	0	-0.53	-0.0769	0	-0.0385
123	dishsoap.jpg	Dish soap	-0.4	-0.45	-0.6	-0.13	0.17	0.47	0.5031	0.169	0.4564	-2.19	-1.03	-2.3	0.1077	0.0718	0.1333
124	diskette02a.jpg	Floppy disk	-0.89	-1.13	-0.89	-0.29	-0.03	0.11	0.329	-0.381	-0.2431	-1.1	1.65	0.8	0.2744	0.2538	0.2667
125	divider02.jpg	Divider	-0.97	-0.78	-0.77	-0.37	-0.31	-0.37	0.0057	-0.0246	-0.2976	-0.51	-0.28	0.81	0.3538	0.4256	0.3609
126	doll.jpg	Doll *	-1.06	-1.91	-0.86	0.77	1.51	1.17	-0.2528	-0.452	-0.4114	0.77	1.62	1.41	0.0063	0.0333	-0.0012
127	doorlock.jpg	Lock	-2.13	-1.45	-2.63	0.5	0.11	0.9	0.0756	-0.0486	-0.2444	0.13	0.45	0.99	0.3487	0.1385	0.2333
128	drill01b.jpg	Drill	-1.22	-1.7	-1.02	0.73	1.4	1.53	0.405	-0.0156	0.3233	-1.92	0.11	-1.58	0.3614	0.4513	0.4334
129	drillbit03a.jpg	Drill bit	-1.53	-1.75	-1.63	0.1	0.26	0.5	-0.3643	-0.2619	0.0079	0.74	0.21	-0.25	0.3538	0.1795	0.154
130	dropper.jpg	Dropper	-0.27	-1.36	-0.27	0.04	0.43	0.04	-0.62	-0.7393	-0.5522	1.68	2.33	1.69	0.3077	0.5282	0.4881
131	drum.jpg	Drum *	-1.53	-1.33	-1.63	0.44	0.72	1.14	0.1452	-0.1993	0.1724	-0.97	0.66	0.25	-0.0693	-0.1205	0
132	dustpan.jpg	Dust pan	-0.24	-0.84	-0.64	-0.13	0.51	0.37	-0.38	-0.0831	-0.2908	1.15	0.56	0.86	-0.1154	0.1667	0.0633
133	earrings01.jpg	Earrings	-1.63	-1.35	-1.73	0.18	0.77	0.38	-0.4118	-0.3933	-0.3451	1.74	1.61	1.32	0.3252	0.2641	0.4333
134	eggplant.jpg	Eggplant	-1.32	-1.97	-1.32	-0.69	0.05	-0.09	-0.4452	-0.5491	-0.4223	1.02	1.57	1.1	0.1564	0.1871	0.1666
135	electricrazor.jpg	Electric razor	-2.17	-2.73	-2.27	0.47	1.14	0.77	-0.1129	-0.1341	-0.1601	-0.17	0.29	0.98	0.5077	0.4102	0.5333
136	endive.jpg	Endive	-0.16	0.82	0.14	0.04	-0.01	0.04	-0.2367	0.1733	-0.4058	0.09	-1.33	0.92	-0.0615	-0.2154	0.1931
137	englishmuffin.jpg	English muffin	-0.83	-0.41	-0.93	-0.29	-0.04	0.21	-0.1722	-0.3486	-0.1694	1.14	1.5	1.09	0.2077	0.0948	0.2
138	envelope03a.jpg	Envelope *	-0.53	-0.76	-0.53	-0.51	0	-0.21	-0.1	0.0538	-0.0667	0.63	-0.14	0.42	0	0	0
139	eraser.jpg	Eraser	0.7	0.15	0.3	-0.44	-0.05	-0.04	0.08	0.0154	0.4667	-0.47	-0.11	-1.34	-0.0256	0	0
140	exercisebench.jpg	Exercise bench	-0.23	-0.53	-0.73	0.31	0.57	0.51	0.1567	0.2062	-0.0833	-0.99	-1.57	-0.1	0.3692	0.1846	0.3333
141	extensioncord.jpg	Extension cord	-0.03	0.07	-0.13	0.2	0.29	0.6	0.1787	0.0632	0.3124	-1.08	-0.18	-0.92	0.207	0.0795	0.1643
142	eyedrops.jpg	Eye drops	-0.44	-0.94	-0.14	0.16	0.24	0.26	0.13	0.1227	0.2071	-1.16	-0.8	-1.02	0.1282	0.0102	0.0833
143	fan.jpg	Fan	-0.17	-0.83	-0.47	0.16	1.15	0.76	-0.2233	-0.3333	-0.2666	0.37	1.07	0.65	0	0	0
144	feather03a.jpg	Feather	-1.22	-1.98	-1.32	0.47	1.37	0.87	-0.069	-0.069	0.031	0.43	0.43	-0.13	-0.018	0.0179	0.0333
145	filmroll.jpg	Film	-1.2	-1.3	-0.8	-0.03	0.4	0.57	-0.1167	0.0119	0.0119	0.03	-1.01	-0.65	0.0487	-0.0385	0.0333
146	fireextinguisher.jpg	Fire extinguisher	-1.59	-1.15	-1.39	0.33	0.45	0.13	0.0483	-0.0743	0.0241	-0.22	0.34	0.32	0.0462	-0.0923	-0.1214
147	fishinghook03.jpg	Fishing hook	-1.27	-1.3	-1.37	0.41	0.56	0.51	-0.2727	-0.4073	-0.6189	0.45	1.39	2.29	0.0359	0.0667	0.1334
148	flashlight02b.jpg	Flashlight	-0.12	-0.64	-0.02	0.31	0.82	1.01	0.25	0	0.2	-1.23	0	-1.11	-0.0526	0	0
149	flask.jpg	Flask	-1.77	-2	-1.37	-0.14	0.54	0.26	-0.175	0.0194	0.125	0.26	-0.86	-0.81	0.3898	0.159	0.1564
150	flyswatter.jpg	Fly swatter	-1.55	-1.07	-1.75	0.5	0.17	0.5	-0.4652	-0.1993	-0.1208	1.74	0.37	0.51	0.0025	-0.1359	0.1976
151	folder03a.jpg	Folder	0.27	-	-0.13	-0.07	-	0.23	-0.0462	-	-0.0093	-0.27	-	-0.25	-0.0843	-	-0.0701
152	folder04.jpg	Folder	-1.41	-1.09	-1.41	-0.17	-0.11	-0.17	0.0689	-0.1758	0.186	-0.01	0.5	-0.59	0.3154	0.1821	0.3322
153	fonduefork.jpg	Fondue fork	-1.57	-1.88	-2.37	-0.39	-0.26	-0.19	-0.1071	-0.0733	-0.3571	-0.51	-0.43	0.1	0.3902	0.3278	0.5862
154	foodprocessor.jpg	Blender	-0.99	-1.11	-1.29	0.86	1.4	1.56	0.3917	0.4388	0.484	-1.37	-1.5	-1.65	0.1459	-0.0154	0.0966
155	fork03c.jpg	Fork *	0.4	0.08	0.1	-0.03	0.69	0.17	-0.0033	-0.0333	-0.0333	0.03	0.21	0.21	0	0	0
156	fork07b.jpg	Fork	-1.16	-0.87	-0.56	0.33	0.12	0.03	0.0219	0.1784	0.1852	0.14	-0.92	-0.74	0.0231	-0.1462	-0.0724
157	fountainpen.jpg	Pen	-0.57	-0.86	-0.17	-0.14	-0.02	0.06	0.2014	-0.0251	0.1921	-0.52	0.08	-1.05	-0.0122	-0.0564	0.0667
158	fryingpan02a.jpg	Frying pan *	-0.29	-0.77	-0.69	-0.13	0.83	0.47	0.3633	0.0256	0.4333	-1.26	-0.21	-1.72	0	0	0
159	gamepiece.jpg	Game piece	-1	-0.93	-1.6	-0.19	-0.72	-0.09	-0.0989	-0.2639	-0.6715	-0.59	0.01	2	0.3053	0.3154	0.4667
160	garlic01a.jpg	Garlic	-0.39	-0.64	-0.39	0	0.63	0.1	0.0467	0.0705	0.2167	-0.05	-0.23	-0.68	0.2	0.2	0.2
161	garlicpress02a.jpg	Garlic press	-2.1	-2.19	-2.1	0.5	0.83	0.8	-0.2367	-0.1769	-0.4394	-0.49	-0.92	0.28	0.6179	0.6538	0.6333
162	giftbag01a.jpg	Gift bag	0.44	-0.19	0.44	0.21	0.6	0.51	0.3507	0.0638	0.3269	-0.92	-0.56	-0.78	0.1	0.1	0.1
163	ginger.jpg	Ginger	-0.53	-0.88	-0.33	0.71	0.89	0.51	-0.28	-0.2077	-0.15	0.56	0.03	-0.09	-0.0789	-0.2	-0.3103
164	glass02a.jpg	Plastic cup	-0.14	-0.25	-0.24	-0.66	-0.08	-0.36	0.2115	-0.201	-0.1047	-0.33	0.53	0.6	0.069	0.0382	0.069
165	glasses01a.jpg	Glasses *	-0.13	-0.57	-0.43	-0.17	0.74	0.33	0.19	0.0077	-0.1	-0.54	0.07	0.56	0	0	0
166	glassmop.jpg	Mop	-0.74	-0.29	-0.84	0.3	0.78	0.4	0.0186	0.2059	0.3786	-0.32	-0.36	-1.27	0.0141	-0.0871	-0.2436
167	globe.jpg	Globe	-1.1	-1.58	-1.2	0.33	1.15	1.13	-0.0639	0.0959	0.0675	0.23	0	0.13	-0.0256	-0.0308	-0.0333
168	gluestick.jpg	Glue stick	-0.81	-1.46	-1.11	0.37	0.72	0.57	-0.1117	-0.2648	-0.1781	0.15	0.87	0.35	0.1744	0.2	0.1167
169	gluetube.jpg	Glue	-0.6	-1.12	-1	-0.33	-0.25	-0.03	0.23	0.151	0.3	-1.32	-1.06	-1.34	0.4872	0.4205	0.5556
170	grapes01.jpg	Grapes *	-0.14	-0.4	0.06	0.11	0.89	0.41	-0.1269	-0.0838	0.1635	0.23	0.13	-1.09	0.0333	0.0333	-0.0024
171	grater01a.jpg	Grater	-2.77	-3.19	-2.97	1.04	1.66	1.24	-0.3671	-0.841	-0.4935	2.48	3.54	2.52	0.3171	0.4871	0.2919
172	greenbeans01.jpg	Green beans	-1.92	-1.44	-2.22	-0.39	0	0.11	0.1036	-0.3915	-0.0048	-0.07	1.05	0.68	0.528	0.3871	0.4594
173	greenonion.jpg	Green onion	-0.03	1.12	-0.03	-0.04	0.01	0.16	0.4389	0.6521	0.3472	-1.99	-2.29	-1.06	0.0459	-0.3154	-0.0724
174	gum.jpg	Gum	-0.31	-0.81	-0.91	0.21	0.34	0.51	0.1469	-0.2564	0.1483	-1.07	0.8	0.05	0.1333	0.0564	0.0666
175	hairband.jpg	Hair band	-0.07	-0.81	-0.07	-0.01	0.71	-0.01	0.39	0.519	0.5667	-1.38	-1.78	-1.67	-0.2564	-0.0308	-0.1429
176	hairclip02.jpg	Hairclip	-1.44	-1.98	-1.74	1.13	1.75	1.03	-0.2138	0.1647	-0.1905	0.49	-0.87	0.35	0.1684	0.2385	0.231
177	hairclip03.jpg	Hair clip	-0.33	-0.95	-0.53	0.4	1.06	0.4	-0.2117	0.0297	-0.198	-0.05	-0.65	0.31	0.1189	0.1692	0.1697
178	hairclipper.jpg	Hair clipper	-0.47	-1.39	-0.77	0.54	1.03	1.04	0.67	0.3264	0.5229	-2.64	-1.43	-1.56	-0.0128	0.0282	0.1322
179	hairdryer02a.jpg	Hair dryer	-0.23	-0.69	-0.33	0.24	0.83	0.84	0.2967	0.4436	0.5529	-1.2	-0.79	-1.35	-0.0513	0	-0.0333
180	hairpin.jpg	Hair pin	-0.84	-1.22	-0.84	-0.19	-0.03	-0.29	0.07	0	-0.0833	0.3	0.94	0.53	0.082	0.0564	-0.0096
181	hammer01.jpg	Hammer *	-0.97	-1.48	-1.27	0.11	0.54	0.61	0	0	0	0	0	0	-0.0256	-0.0154	0
182	handbag02a.jpg	Bag	-0.19	-0.67	-0.19	0.41	1.03	0.61	-0.02	-0.515	-0.0883	-0.09	1.51	0.45	0.1379	0.1225	0.1379
183	handfan01b.jpg	Fan	-0.33	-0.94	0.17	0.51	1.63	0.91	0.38	-0.0846	0.0923	-1.21	0.52	-0.52	-0.1053	0	-0.1034
184	hanger02a.jpg	Hanger *	0.14	-0.33	-0.16	-0.54	-0.08	-0.24	0.0476	-0.1568	0.1133	-0.08	0.78	-0.19	-0.018	0.0179	-0.0012
185	hat03b.jpg	Hat *	-0.5	-1.01	-0.7	0.06	1.04	0.86	0.1521	-0.0754	0.005	-0.64	0.4	0.08	0.0333	0.0179	-0.0012
186	headphones02b.jpg	Headphones	-0.01	-0.47	-0.11	0.73	1.41	1.23	0.2555	0.1655	0.3226	-1.17	-0.66	-1.13	0.0077	0.0333	-0.0012
187	highheelshoe01.jpg	Shoe	-0.83	-1.01	-1.13	0.24	1.11	1.14	0.38	0.4538	0.3333	-1.52	-1.68	-1.26	0	0	0
188	highlighter02b.jpg	Marker	0.11	-0.6	0.21	-0.31	0.03	0.19	-0.2933	-0.1552	-0.0436	1.32	0.57	0.97	0	-0.0154	0
189	hikingshoe01.jpg	Shoe	0.4	-0.02	0.3	0.91	1.68	0.91	0.02	-0.1077	0.1862	-0.28	0.29	-0.88	0	0	0
190	hinge.jpg	Hinge	0.06	-1.17	-0.14	0.44	0.69	0.74	0.005	-0.1458	-0.125	-0.26	0.3	0.36	0.4438	0.4718	0.2666
191	holepunch02.jpg	Hole punch	-1.53	-1.08	-1.63	0.59	0.87	0.69	-0.175	-0.1477	0.095	0.27	0.38	-0.54	-0.0564	-0.1231	0.0621
192	holepunch04.jpg	Hole puncher	-1.62	-0.47	-1.62	0.79	0.64	0.59	0.0771	-0.0096	0.1488	-0.47	0.18	-1.1	0.4051	-0.0052	0.3609
193	honeydewmelon.jpg	Melon	-0.87	-1.08	-1.17	-0.9	-0.55	-0.4	-0.2964	-0.6364	-0.2793	0.33	2.11	0.84	0.1586	0.1282	0.2322
194	horsefigurine.jpg	Horse	-0.8	-1.44	-0.8	0.9	1.1	1.1	0.1184	0.127	-0.0245	-0.8	-0.78	0.78	0.3389	0.259	0.3
195	hosenozzle.jpg	Hose nozzle	-0.73	-0.78	-1.03	0.71	0.45	0.91	-0.0389	0.1989	0.2106	-0.73	-1.68	-1.27	0.0334	-0.2179	0.0219
196	hourglass.jpg	Hourglass	-0.98	-0.9	-0.48	0	0.18	0.5	0.6	0.0851	0	-2.49	-0.59	0	-0.1018	-0.2436	-0.2081
197	iceberglettuce.jpg	Lettuce	0.27	0.03	-0.13	0.04	0.77	0.64	0.1156	0.0159	0.2797	0.06	0.38	-0.56	0.0231	0.0692	0.1
198	icecreamcone01a.jpg	Ice cream cone	0.44	-0.22	0.24	0.16	0.8	0.46	-0.2633	-0.3677	-0.3333	0.96	1.52	1.01	-0.0256	-0.0154	0
199	icecubetray01a.jpg	Ice cube tray	-0.77	-1.23	-0.87	0.06	0.72	0.56	-0.2038	-0.5268	-0.0038	0.19	1.68	-0.11	0.1333	0.1025	-0.177
200	icepack.jpg	Ice pack	-1.7	-0.85	-2	-0.53	-0.43	0.07	-0.4573	0.1477	-0.4356	1.41	-1.22	1.49	0.5051	0.1256	0.4333
201	iceskate.jpg	Skate	-2.13	-1.78	-1.83	0.29	0.98	0.99	0.2931	0.3355	0.1598	-1.25	-1.08	-0.12	0.0077	-0.059	0.0333
202	iron01b.jpg	Iron *	-0.01	-0.49	-0.01	0.6	1.4	1.3	-0.02	0.0538	-0.1	0.01	-0.29	0.47	0	0	0
203	jar02.jpg	Bottle	-0.63	-0.81	-0.83	-0.47	0.11	0.03	0.2	0.2325	0.19	-1.71	-1.54	-1.06	-0.0701	-0.0179	0.1322
204	jar03.jpg	Jar	-0.44	-1.02	-0.54	0.3	0.68	0.5	-0.1317	-0.2594	-0.102	0.52	0.96	0.71	0.1744	0.1538	0.2
205	jewelrybox01b.jpg	Jewelry box	-1.73	-1.86	-1.33	0.54	1.16	0.24	-0.0567	-0.1074	0.1025	0.2	0.51	-0.51	0.4744	0.4077	0.4286
206	kettle01.jpg	Kettle *	-1.81	-0.75	-1.91	0.51	0.46	0.61	-0.1383	0.0528	-0.2859	0.86	0.89	1.42	0.1744	-0.1077	0.1667
207	key01.jpg	Key *	0.13	-0.24	-0.17	-0.14	0.68	0.56	-0.47	-0.5	-0.5	1.01	1.18	1.18	0	0	0
208	keyboard02.jpg	Keyboard	-0.13	-0.38	-0.33	0.99	1.8	1.49	-0.0567	-0.0282	0.2	-0.05	0.07	-0.3	-0.0256	0	0
209	keychain.jpg	Key chain	-0.8	-1.37	-1.5	-0.2	0.42	0.3	0.3462	-0.1382	-0.0871	-0.94	0.81	0.51	0.028	0.1179	0.1333
210	kitchenscale01a.jpg	Scale	-0.98	-1.18	-0.18	0.43	0.81	0.63	0.0472	-0.2923	-0.2923	-0.45	0.91	1.08	0.0077	0.0025	-0.2667
211	kleenexbox01b.jpg	Kleenex box	0.13	0.34	0.13	-0.17	0.45	0.23	0.14	0.0462	0.0333	-0.51	-0.2	-0.49	0	0	0
212	knife01.jpg	Knife	0.27	-0.07	0.47	-0.36	0.06	-0.26	0.1631	0.2476	0.2022	-0.84	-0.86	-0.62	-0.0436	-0.1205	-0.05
213	knife05.jpg	Knife *	-0.77	-1.09	-0.87	-0.1	0.62	0.4	-0.2304	-0.2923	-0.0945	1.45	1.66	0.97	0.1	0.0846	0.1
214	ladle02a.jpg	Ladle	-0.38	-1.03	-0.68	-0.19	0.23	0.01	-0.2367	-0.4167	-0.5186	0.42	1.05	1.72	0.2974	0.3846	0.3643
215	lamp04a.jpg	Lamp *	-0.5	-0.54	0.4	-0.31	0.07	0.19	0.011	0.0695	0.1618	-0.04	-0.22	-0.69	0.0333	0.0333	-0.0701
216	laptop01a.jpg	Laptop	0.29	-0.05	0.09	0.51	1.54	1.31	0.1529	0.1544	0.4262	-0.7	-0.48	-1.37	0.0667	0.0667	0.0667
217	leaf02a.jpg	Leaf *	-0.23	-0.61	-0.33	-0.14	0.21	-0.34	0.03	0.0469	0.3333	-0.17	-0.35	-1.44	0	-0.0154	0
218	leek.jpg	Leek	-1.23	-0.34	-1.73	0.81	0.91	1.01	-0.1956	0.0111	-0.3156	-0.06	-0.89	0.65	0.3579	0.1615	0.5621
219	lego03b.jpg	Lego	-1	-1.72	-1.3	0.13	0.2	0.33	0.1286	-0.3645	-0.0158	-0.66	1.24	-0.03	0.1462	0.1923	0.2
220	lemon02.jpg	Lemon *	-1.56	-0.98	-1.46	-0.63	-0.25	-0.13	-0.2917	-0.0544	-0.2584	1.04	-0.01	0.83	0.2	0.1077	0.2
221	lettuce.jpg	Lettuce *	-0.57	-0.77	-0.37	0.34	1.54	0.64	-0.3164	-0.5427	0.0779	0.93	2.11	-0.21	0.2411	0.2513	0.2389
222	level03a.jpg	Level	-1.83	-1.18	-1.53	0.81	0.05	0.61	-0.48	-0.1184	-0.6974	0.5	-0.4	1.7	0.4564	0.159	0.5453
223	lifejacket.jpg	Life jacket	-1.07	-1.12	-0.97	0.76	1.12	1.06	0.1576	-0.0032	0.3448	-0.9	-0.12	-1.21	-0.018	0.0333	0.0333
224	lightbulb01.jpg	Light bulb *	-0.54	-0.9	-0.74	0.71	1.59	1.61	0.0033	-0.1205	0.1092	0.18	0.77	-0.24	-0.0769	0	0
225	lighter01.jpg	Lighter	-0.37	-0.86	-0.47	0.1	0.72	0.7	0.06	0	0.1379	-0.36	0	-0.69	-0.0263	-0.0154	-0.0333
226	lime.jpg	Lime	0.62	0.04	0.02	-0.86	-0.48	-0.46	0.0233	0.1012	0.119	-0.33	-0.52	-0.5	-0.0071	0.0339	0.1057
227	lintbrush.jpg	Lint brush	-1.83	-1.21	-2.43	-0.37	-0.19	-0.07	-0.4831	-0.3015	-0.1453	1.32	1.38	0.91	0.4088	0.1359	0.2334
228	lipstick02a.jpg	Lipstick	-1.21	-1.74	-0.91	0.43	0.68	0.43	-0.0441	-0.0741	-0.0051	0.28	0.46	0.03	0.0744	0.1	0.0667
229	lock03a.jpg	Lock *	-0.1	-0.63	0.1	0.43	0.75	0.93	0.2166	-0.1034	-0.0701	-0.59	0.57	0.36	0.0077	0.0179	0.0333
230	log.jpg	Log	-0.97	-1.22	-1.37	0.57	1.14	0.57	0.0944	0	-0.2699	-0.61	0.11	1.09	0.1	0.0692	0.0333
231	lunchbox.jpg	Lunch box	-0.1	-0.41	-0.1	0.19	0.07	0.29	-0.2827	-0.4968	-0.2171	0.6	1.45	0.83	0.2404	0.159	0.1977
232	magnifyingglass01b.jpg	Magnifying glass	-0.36	-1.48	-0.76	-0.23	0.28	0.27	0.18	0.0308	0	-1.01	-0.2	0	-0.0949	0.0333	0.0333
233	makeupbrush04.jpg	Makeup brush	-0.63	-1.05	-0.43	0.16	0.66	0.36	-0.09	0	0.1378	0.23	-0.02	-0.93	-0.0175	-0.0641	-0.1666
234	mallet01b.jpg	Hammer	-1.03	-1.4	-0.63	0.5	0.78	0.9	0.4929	0.186	0.4485	-1.61	-0.78	-1.34	-0.0912	-0.041	-0.0023
235	mango.jpg	Mango	-1.63	-2.58	-2.43	-0.27	-0.11	-0.27	-0.3547	-0.748	-0.4888	0.7	2.51	1.12	0.2538	0.3564	0.4
236	manshoe.jpg	Shoe *	-0.3	-0.78	-0.6	0.6	1.17	0.9	-0.2267	-0.3744	-0.0874	0.68	1.14	-0.19	0	0	0
237	marker01a.jpg	Marker	-0.6	-0.49	-0.7	-0.36	-0.06	-0.06	-0.4062	0.0971	-0.1379	1.53	-0.16	0.66	0.0333	-0.0436	0.0333
238	mascarabrush.jpg	Mascara brush	-1.45	-1.53	-1.05	0.19	0.64	0.39	0.1945	-0.3701	-0.2538	-0.81	1.17	0.6	0.1385	0.1436	0.0943
239	mask02a.jpg	Mask	-1.93	-1.36	-0.83	0.44	0.63	0.94	-0.23	-0.1	-0.1786	-0.81	-1.33	-0.93	0.6825	0.4821	0.8
240	match.jpg	Match	-0.19	-0.68	-0.49	-0.64	-0.08	-0.24	-0.2533	-0.3333	-0.2988	0.46	0.92	0.7	0	0	0
241	measuringcup01.jpg	Measuring cup	-1.33	-1.31	-1.63	0.41	0.77	0.81	-0.3844	0.2277	-0.2658	1.9	-0.68	1.17	0.0487	0.0385	0.0333
242	measuringspoon.jpg	Spoon	-1.53	-1.6	-1.03	0.27	0.32	0.27	0.16	0.1586	0.0087	-0.29	-0.37	0.48	0.4315	0.3751	0.2759
243	measuringtape01.jpg	Measuring tape	-0.5	-1.05	-0.5	0.57	0.92	0.67	0.0921	0.3782	0.2907	-0.48	-0.62	-1.33	-0.0436	-0.0129	-0.0334
244	mechanicalpencil02.jpg	Pencil	0.49	0.03	0.59	-0.07	0.45	0.43	0.3221	-0.0754	0.2954	-1	0.29	-1.38	0.007	0.0179	0.0333
245	medal02b.jpg	Medal	-0.53	-1.3	-0.23	0.13	0.32	0.03	-0.29	-0.3846	-0.3667	0.91	1.46	1.36	-0.0263	0	0
246	melbatoast.jpg	Melba toast	0.16	-0.41	-0.04	0.23	0.88	0.83	0.1871	-0.096	0.2738	-1.25	-0.27	-1.27	-0.0359	0.0513	0.0667
247	metalbrush.jpg	Brush	-1.33	-0.67	-1.43	0.3	0.15	0.1	-0.2933	-0.6212	-0.1515	0.9	2.11	0.76	0.3368	0.1077	0.3586
248	metalscissors.jpg	Scissors	-1.24	-1.99	-1.14	0.16	0.55	0.56	0.3922	0.0273	0.1296	-1.86	-0.1	-0.81	0.2462	0.3077	0.331
249	metronome.jpg	Metronome	-1.73	-0.84	-1.73	0.8	0.42	0.9	-0.2767	-0.2334	-0.5088	-0.43	-0.36	0.7	0.4492	0.3581	0.5299
250	microscope.jpg	Microscope	-0.73	-1.16	-0.33	0.86	1.31	1.86	-0.0652	-0.0444	-0.0595	0.37	0.18	0.33	0.2487	0.2077	0.2333
251	milkcontainer.jpg	Milk container	-1.6	-1.29	-1.9	0.01	0.53	0.61	0.23	0.3	0.02	-1.4	-1.11	0.23	0.682	0.5025	0.5954
252	mirror.jpg	Mirror	-1.28	-1.5	-1.68	0.93	1.38	0.43	0.325	-0.0694	0.0489	-1.58	0.27	-0.26	0.2103	0.2975	0.2598
253	mitten04.jpg	Mitten *	-1.27	-1.2	-1.57	-0.01	0.46	0.59	0.1331	-0.0134	0.0931	-0.07	-0.14	-0.27	0.0333	-0.0129	0.0333
254	mixer01d.jpg	Mixer	-1.36	-1.94	-1.56	0.53	1.43	1.53	-0.1278	-0.6684	-0.0992	0.93	2.47	0.54	0.2718	0.3846	0.3333
255	moccasin.jpg	Moccasin	-1.3	-1.63	-1.4	0.41	1.11	1.11	-0.2086	-0.1693	-0.1724	-0.09	0.37	0.16	-0.0693	-0.1052	0
256	monitor.jpg	Monitor	0.36	0.06	-0.04	0.21	0.89	1.11	-0.1297	-0.346	-0.4138	0.72	1.41	1.68	0.0333	0.0179	0.0333
257	mousetrap.jpg	Mouse trap	-1.1	-1.88	-0.9	-0.01	0.32	0.09	-0.3915	-0.397	-0.1167	1.04	0.97	-0.4	0.0017	0.0871	0.1
258	muffintin02.jpg	Muffin tin	-1.04	-1.32	-1.24	0.14	0.51	0.54	0.18	-0.0098	-0.2	-1.27	-0.18	0.59	0.2949	0.4385	0.3696
259	mushroom01.jpg	Mushroom *	-0.73	-0.38	-0.73	-0.13	0.37	0.37	-0.0333	0.0136	-0.0333	0.21	-0.11	0.21	0	-0.0154	0
260	nail.jpg	Nail *	-1.2	-1.62	-1.2	0.06	0.98	0.46	0.161	0.056	0.1034	-0.64	-0.18	-0.3	-0.0436	0.0179	0.0333
261	nailclipper03b.jpg	Nail clipper	0.13	-0.33	-0.07	0.09	0.74	0.69	-0.06	-0.1206	-0.0889	0	0.34	0.24	-0.0769	-0.0308	-0.069
262	nailpolish03b.jpg	Nail polish	-1.14	-1.67	-0.84	0.1	0.71	0.6	-0.1704	-0.3396	-0.1204	0.51	1.48	0.42	0.0231	0.1	-0.0724
263	necklace.jpg	Necklace *	-0.93	-1.13	-0.93	0.13	0.75	0.23	-0.3028	-0.0922	-0.3757	0.47	0.15	0.8	-0.0193	0.0179	-0.0012
264	negativefilm.jpg	Film	-1.33	-1.78	-1.33	-0.13	-0.15	-0.03	0.2326	0.3294	0.3069	-1.5	-1.61	-1.45	0.0744	-0.0231	0.0333
265	notebook03a.jpg	Notebook	0.37	-0.07	0.27	-0.16	0.31	0.04	0.1407	0.033	0.449	-1.05	0.22	-1.58	0.0744	0.1	0.1
266	number3.jpg	Number 3	-0.89	-0.87	-0.59	-0.2	-0.43	-0.4	0.3	-0.1571	0.3182	-1.81	0.42	-1.19	0.3554	0.1247	0.3448
267	nutcraker.jpg	Nutcracker	-2.03	-0.37	-2.43	0.63	0.05	0.83	-0.68	-0.0167	-0.35	1.57	-0.97	0.51	0.6057	0.0929	0.7242
268	oilbottle01.jpg	Bottle	-0.6	-1.44	-1.2	-0.14	0.28	-0.04	0.1478	0.0978	0.1573	-0.98	-0.63	-0.9	0.0666	0.0948	0.1463
269	olive.jpg	Olive	-2.53	-2.01	-2.63	-0.34	-0.17	0.06	-0.39	-0.2647	-0.3214	0.8	0.1	0.58	0.8411	0.6513	0.8
270	onion.jpg	Onion *	-0.74	-1.03	-0.84	-0.49	0.02	-0.19	-0.5517	-0.5517	-0.4827	1.93	1.93	1.5	0.0333	0.0333	0.0333
271	orange.jpg	Orange *	-0.3	-0.49	-0.4	-0.61	-0.16	-0.61	-0.0333	0.0282	0.1	0.21	-0.17	-0.46	0	0	0
272	orangejuice.jpg	Orange juice	-1.35	-1.42	-1.35	-0.49	-0.21	0.01	0.289	0.297	0.3333	-1.22	-0.85	-0.44	0.3	0.2077	0.2333
273	overalls.jpg	Overalls	-0.33	-1.06	-0.03	0.16	0.77	0.46	-0.0338	-0.2007	-0.4469	-0.74	0.42	1.36	0.0051	0.1179	0.1
274	pacifier02d.jpg	Pacifier	-1.73	-2.53	-1.53	0.7	1.57	1.4	-0.0071	-0.4163	-0.2804	-0.28	1.72	1.15	0.2038	0.4333	0.4333
275	paintbrush01.jpg	Paint brush *	-1.27	-1.85	-1.17	-0.27	0.61	0.13	-0.0529	-0.1117	-0.0395	0.47	0.65	0.31	0.0154	0.0513	0.0667
276	paintcan.jpg	Paint can	-0.76	-1.48	-0.96	-0.3	0.2	0.4	-0.1662	-0.5081	0	0.07	1.36	0.04	0.0333	0.0179	0.0333
277	paintroller01.jpg	Paint roller	-1.17	-1.73	-1.17	0.1	0.66	0.5	-0.5008	-0.3346	-0.5929	1.27	0.99	1.9	0.0307	-0.0513	0.1
278	painttray.jpg	Paint tray	-1.18	-0.97	-1.48	0.11	0.31	0.51	-0.0567	0.1515	-0.2223	-0.33	-1.15	0.54	0.5462	0.0385	0.3429
279	pants.jpg	Pants *	0.03	-0.16	-0.07	-0.17	-0.06	-0.07	-0.2567	-0.4052	-0.4667	0.7	1.39	1.82	0	0	0
280	paperclip01b.jpg	Paper clip	-0.06	-0.24	-0.36	0.07	0.12	0.27	-0.1538	-0.0052	0.124	0.05	-0.33	-0.42	0.0564	-0.2975	-0.246
281	paperclip03.jpg	Paper clip	-0.23	-0.56	-0.33	-0.54	-0.03	0.16	-0.0757	-0.1083	-0.2167	0.39	0.91	1.15	-0.0615	0.0205	0.0334
282	papertowel.jpg	Paper towel	-0.05	-0.21	-0.35	0.6	0.8	0.8	-0.0054	-0.0916	0.1777	0.28	0.36	-0.47	0.1333	0.1025	0.1333
283	partyhat.jpg	Party hat	-1.17	-1.83	-0.87	-0.57	0.21	-0.07	-0.3496	-0.1373	-0.3439	0.9	0.75	1.1	0.0487	0.1	0.0655
284	pasta03a.jpg	Pasta	-0.51	-0.79	-0.71	0.57	1	0.77	-0.1889	-0.282	0.0763	0.36	1.5	-0.39	0.2385	0.3513	0.3334
285	PDA.jpg	PDA	-1.2	-0.56	-1.1	0.11	-0.03	0.51	0.0577	0.0277	-0.0733	-0.46	-0.57	-0.37	0.3616	-0.0487	0.2908
286	peach.jpg	Peach *	-0.12	-0.06	-0.72	-0.29	-0.54	-0.49	0.2724	0.1488	0.4352	-1.3	-0.85	-1.65	0.0436	0.1615	0.3
287	peanut01.jpg	Peanut *	-0.1	0.15	-0.5	0.53	0.69	0.53	-0.3856	-0.463	-0.1223	0.86	1.02	0.11	0.1	-0.0692	0.1
288	pear01.jpg	Pear *	-1.93	-2.2	-2.13	-0.39	0.31	0.21	-0.6667	-0.6513	-0.6667	2.75	2.64	2.75	0.4	0.4	0.4
289	peeler01.jpg	Peeler	-2.4	-0.4	-2.9	0.33	-0.02	0.83	-	-	-	-	-	-	0.8462	0.2615	0.8148
290	pen04b.jpg	Pen *	0.09	-0.03	0.19	0.27	0.69	0.27	0.0755	0.027	0.2155	-0.41	-0.11	-1.05	0.0333	0.0333	0.0333
291	pencil01.jpg	Pencil *	0.3	0.06	0.2	-0.5	0.03	-0.1	-0.1367	-0.1513	0.3666	0.59	0.66	-0.76	0	0	0
292	pencilcase.jpg	Pencil case	-0.96	-0.64	-1.36	0.71	0.79	1.01	-0.1318	0.3025	0.1067	0.69	-0.86	-0.53	0.3564	0.1871	0.3643
293	pencilsharpener02a.jpg	Pencil sharpener	-0.1	-0.58	-0.2	-0.01	0.55	0.29	0.1733	-0.0898	0.1	-0.29	0.26	-0.33	-0.0769	0	0
294	pepper04a.jpg	Red pepper *	-0.99	-1.05	-1.09	0	0.55	0.3	0.3517	-0.0677	0.3584	-0.96	0.3	-0.93	0.1744	0.1846	0.2
295	peppermill02b.jpg	Pepper mill	-1.2	-0.75	-1.9	-0.17	0.18	0.43	-0.0371	0.0751	-0.4804	0.09	-0.43	1.9	0.2795	-0.0129	0.4333
296	perfume01a.jpg	Perfume	-0.45	-0.91	-0.55	0.46	1.08	0.66	0.2617	-0.2083	0.3089	-1	1.02	-0.58	0.2	0.1846	0.2
297	petcarrier.jpg	Animal cage	-1.13	-1.64	-1.63	0.43	0.88	1.13	0.0281	-0.0228	-0.0722	-0.67	0.29	0.55	0.2487	0.0077	0.2667
298	pickle.jpg	Pickle	-2.23	-1.19	-2.63	-0.09	-0.07	0.11	-0.025	0.0332	-0.1964	0.41	0.05	0.74	0.7333	0.4871	0.6666
299	pictureframe04.jpg	Picture frame	0.17	-0.49	-0.33	-0.34	0.44	-0.24	0.2233	0.027	0.2111	-0.87	-0.21	-0.86	-0.0789	-0.0154	0
300	piggybank.jpg	Piggy bank	-0.55	-1.3	-0.55	0.9	1.74	1.1	0.0086	-0.1303	0.129	-0.19	0.33	-0.61	-0.1205	0.0025	-0.0667
301	pill.jpg	Pill	-0.1	-0.64	0	-0.3	-0.17	-0.2	-0.3433	0.0492	-0.4609	1.38	0.2	1.7	0	-0.0308	0
302	pillbottle.jpg	Pills	-0.36	-0.81	-0.56	0.36	0.81	1.06	-0.1633	0.0457	-0.1547	0.56	-0.27	0.29	0.2	0.1538	0.1655
303	pillow01a.jpg	Pillow	0.6	0.08	0.3	-0.49	0.51	-0.09	-0.0067	-0.0744	0.3	-0.08	0.21	-0.69	0	0	0
304	pineapple01a.jpg	Pineapple *	-0.25	-0.61	-0.55	0.84	2.08	1.64	0	0	0	0	0	0	0.0077	0.0333	0.0333
305	pinecone01.jpg	Pine cone	-2.03	-1.35	-2.03	0.79	1	1.09	-0.02	-0.3	0	-0.18	1.13	-0.25	0.4947	0.2154	0.4
306	pingpongracket.jpg	Ping-pong racket	-0.33	-1.06	-0.53	0	0.43	0.3	0.5967	0.4834	0.277	-2.24	-1.12	-1.2	-0.0513	-0.0769	-0.0333
307	pistachio.jpg	Pistachio	-1.57	-0.23	-1.67	0.24	-0.31	0.14	-0.5192	-0.3406	-0.4965	1.93	1.01	1.7	0.2846	-0.1102	0.3524
308	pitabread.jpg	Pita bread	-1.87	-1.43	-2.17	0.53	0.69	0.73	-0.4133	-0.2993	-0.1816	1.51	0.89	1.59	0.5	0.3154	0.5
309	pitcher02b.jpg	Pitcher *	-0.43	-0.84	-0.53	-0.16	0.56	0.24	0.29	-0.1665	0.3067	-1.61	0.72	-0.82	0.1404	0.1205	0.0977
310	pizza.jpg	Pizza	-1.4	-1.88	-1.7	1.56	2.01	1.26	-0.05	-0.16	-0.1255	0.24	0.87	0.65	0.1667	0.1667	0.1334
311	plant01.jpg	Plant	-0.2	-0.28	-0.6	0.43	1.18	0.93	-0.54	-0.4333	-0.6333	1.72	1.2	2.21	0.3077	0.2564	0.3333
312	plasticbasket01a.jpg	Basket	0.39	-0.2	0.29	0.69	1.03	0.99	0.2686	0.1567	0.5953	-1.56	-1.06	-2.59	-0.0102	-0.0564	0.0667
313	plasticflower01a.jpg	Flower	-0.43	-0.99	-0.43	0.54	0.96	0.84	0.0257	0.1203	-0.1643	-0.32	-0.28	0.46	0.0667	0.0667	0.0667
314	plasticgallon.jpg	Bottle	-0.68	-1.63	-1.08	-0.4	-0.12	-0.1	0.21	-0.0345	0.0769	-1.2	0.25	-0.39	0.1487	0.0923	0.1286
315	plate01b.jpg	Plate	0.27	-0.07	-0.03	-0.1	0.28	-0.4	-0.0134	-0.0419	0.0037	0.09	0.11	-0.09	0.0333	0.0333	-0.0012
316	playingcard04.jpg	Playing card	-0.47	-0.82	-0.67	-0.63	-0.06	-0.33	0.2821	0.1236	0.2954	-0.4	-0.15	-0.57	0.0333	0.0333	0.0333
317	pliers02b.jpg	Pliers *	-0.7	-1.16	-0.3	-0.01	0.66	0.09	-0.1	-0.2161	0.25	0.22	0.87	-1.11	-0.0821	0.1077	-0.05
318	pliers05.jpg	Pliers	-0.84	-1.59	-0.64	0.14	0.91	0.44	-0.2262	-0.3356	-0.381	0.92	1.38	1.71	-0.1087	0.2605	0.2304
319	plugs.jpg	Plugs	0.7	0.32	0.2	0.03	0.28	0.33	-0.0641	-0.3848	-0.1241	-0.24	0.88	-0.03	-0.2231	-0.1052	-0.1046
320	plum.jpg	Plum	-2.23	-1.75	-2.03	-1.03	-0.58	-0.43	-0.2975	-0.2673	-0.3221	1.24	0.96	1.47	0.4141	0.1898	0.3633
321	plunger02.jpg	Plunger	-1.53	-1.95	-1.63	-0.19	0.19	0.01	-0.28	-0.3694	0.2167	1.31	1.86	0.25	0.1282	0.2871	-0.046
322	pot01.jpg	Pot	-1.62	-1.4	-3.12	0.36	0.78	0.56	-0.1047	-0.169	-0.0564	-0.13	-0.08	0.03	0.1965	0.1564	0.2609
323	pot02a.jpg	Pot *	-0.6	-1.07	0.9	-0.09	0.6	0.51	0.22	-0.0688	0.3643	-1.11	0.4	-0.37	0	-0.0154	-0.0345
324	potato02b.jpg	Potato *	-1.54	-1.75	-1.84	-0.24	0.04	0.26	-0.1579	-0.0329	0.1421	0.88	0.16	0	0.3154	0.3513	0.3667
325	potatomasher03b.jpg	Potato masher	-2.17	-1.11	-2.57	0.49	0.49	0.69	-0.26	-0.1571	-0.2737	0.46	-0.5	-0.18	0.6025	0.2641	0.4666
326	powercable.jpg	Cables	0.16	-0.12	0.16	-0.03	0.11	-0.03	0.1404	-0.0025	0.0627	-0.68	-0.18	-0.2	0.0744	0.0077	-0.0034
327	printer02.jpg	Printer	-0.03	-0.46	-0.43	0.31	1.19	1.11	-0.1114	-0.2414	-0.2081	0.39	1.24	1.03	0.0333	0.0333	0.0333
328	propanetank.jpg	Propane tank	-0.11	-1.07	-0.21	-0.59	0.16	0.31	0.3833	0.1145	0.4666	-1.64	-0.07	-0.91	-0.1316	-0.0154	0
329	protractor.jpg	Protractor	-0.23	-1.15	-0.63	-0.16	0.29	0.44	-0.21	-0.29	-0.3056	0.6	0.96	0.92	-0.0632	-0.0308	-0.1793
330	puzzlepiece.jpg	Puzzle piece	-1.05	-1.37	-0.85	-0.04	0.77	0.76	0.2055	0.0117	0.5988	-1.06	-0.05	-1.86	0.0077	0.0333	0.0333
331	pylon.jpg	Pylon	-0.03	-0.75	-0.23	-0.46	0.02	-0.16	0.0717	-0.3672	-0.2091	-1.11	0.8	0.12	0.0282	0.2025	0.1299
332	qtip.jpg	Q-Tip	0.32	-0.12	0.12	-0.47	0.18	-0.17	-0.0303	-0.2478	0.2611	0.26	1.31	0.11	-0.0193	0.0179	-0.0012
333	radio01.jpg	Radio	-1.17	-1.17	-1.27	0.91	1.37	1.71	0.5721	0.4195	0.138	-2.23	-1.48	-0.69	0.007	-0.0282	0
334	radish01.jpg	Radish	-0.89	-0.79	-1.19	0.63	1.09	1.13	-0.485	-0.2143	-0.556	1.65	0.73	1.98	0.682	0.5948	0.7
335	raisins.jpg	Raisins	-0.6	-0.99	-0.8	0.41	1.14	0.11	0.1529	0.0381	0.1072	-0.87	-0.24	-0.23	-0.1384	0.0205	0.0667
336	ramekin01.jpg	Bowl	-0.64	-0.82	-1.04	-0.19	0.02	-0.29	-0.22	0.1302	-0.02	0.44	-1.06	-0.01	0.228	0.1487	0.2262
337	rasberry01.jpg	Rasberry	-1.83	-0.88	-1.83	0.21	0.46	0.31	-0.2078	0.1152	-0.3478	0.86	0.21	1.54	0.1564	0.0641	0.2333
338	rattle.jpg	Toy	-1.17	-1.87	-0.47	0.73	1.46	0.53	0.4578	0.3578	0.4445	-2.15	-1.42	-1.67	0.4059	0.4692	0.3667
339	razor01.jpg	Razor	-0.77	-1.32	-0.97	0.24	0.76	0.64	-0.02	0.1531	-0.1214	-0.4	-0.76	0.3	-0.0526	-0.0154	0
340	rearviewmirror.jpg	Rearview mirror	-0.56	-0.92	-1.06	0.59	0.63	0.49	-0.1491	-0.6205	-0.3598	0.77	2.12	1.27	0.119	0.141	0.2333
341	reflector.jpg	Reflector	-0.63	-0.28	-0.63	0.61	0.08	0.31	-0.0682	0.0104	-0.1408	0.32	-0.13	0.58	-0.0228	-0.1948	0.0228
342	relish.jpg	Relish	-1.05	1.3	-0.95	0.17	-0.38	0.17	0	0.4333	0.0286	-0.09	-1.34	0.33	0.3684	-0.3154	0.25
343	remotecontrol04.jpg	Remote control	0.4	-0.12	0	0	0.97	0.8	0.1033	-0.0359	-0.1977	0.08	0.44	0.87	-0.027	0	-0.0333
344	ribbon03a.jpg	Lace	-1.01	-1.62	-1.01	0.83	1.28	0.23	-0.0633	0.0821	-0.0133	-0.31	-0.91	0.18	0.1667	0.3	0.3621
345	ribbon04.jpg	Ribbon	0.13	-0.45	-0.07	0.41	0.82	0.51	0.1967	0.2282	0.263	-1.14	-1.3	-0.98	-0.1026	0	-0.0357
346	rice.jpg	Rice	0.46	-0.01	0.16	0.86	1.94	0.96	-0.4914	-0.556	-0.5344	1.22	1.63	1.51	0.0667	0.0667	0.031
347	ridinghelmet.jpg	Hat	-0.87	-1.37	-0.47	-0.11	-0.22	-0.41	0.1015	-0.1906	0.1958	-0.86	0.14	-0.91	0.0474	0.0385	0.0655
348	ring01.jpg	Ring *	-1.12	-1.45	-1.12	-0.14	0.4	0.36	-0.069	0.0387	-0.0023	0.43	-0.19	0.01	0.0333	0.0333	0.0333
349	rock01a.jpg	Rock	-0.87	-0.46	-0.67	0.13	0.35	0.03	-0.0146	-0.2692	-0.0803	-0.42	0.15	-0.49	0.0807	-0.0667	-0.0148
350	rollingpin01a.jpg	Rolling pin *	-1.01	-1.64	-1.21	-0.27	0.14	0.33	-0.4516	-0.0739	-0.3916	1.7	0.66	1.69	0.0627	0.1448	0.1781
351	rope03.jpg	Rope	-0.47	-0.89	-0.47	0.23	1.25	0.83	-0.1457	-0.076	-0.2524	0.62	0.32	1.44	-0.0102	0.0205	0.0667
352	rubberband01.jpg	Rubber band	-0.18	-0.64	-0.58	-0.44	-0.37	-0.24	0.2867	-0.0102	-0.3	-0.46	-0.41	1.19	-0.0053	0.1	0.1
353	rubberglove02b.jpg	Glove	-1.43	-1.95	-1.53	-0.03	0.26	0.17	0.2567	0.0052	0.2667	-1.34	-0.47	-1.29	0	0	0
354	rug.jpg	Rug	-0.6	-1.3	-0.8	0.84	1.6	0.94	-0.0241	-0.5679	-0.5172	-0.06	1.92	1.82	-0.0193	0.0179	0.0333
355	ruler05.jpg	Ruler *	0.4	-0.15	0.1	0.19	0.94	0.49	-0.0667	-0.0513	0	0.42	0.31	0	0	0	0
356	runningshoe03b.jpg	Shoe	0.31	-0.17	0.41	1.16	1.72	1.36	0.25	-0.3531	0.3143	-0.8	1.03	-1.25	0	-0.0154	0
357	safetypin.jpg	Safety pin	-0.17	-0.59	0.03	0.24	0.34	0.34	0.2631	0.0898	0.3369	-1.11	-0.67	-0.94	0.0017	-0.0359	0.1333
358	sand.jpg	Sand	-0.74	-0.89	-0.44	1.33	1.35	1.03	0.29	-0.2274	-0.1061	-1.08	0.94	0.31	0.1154	0.0436	-0.0402
359	sandal.jpg	Sandal	0.37	0.04	0.17	1.09	1.49	1.29	-0.5752	-0.4244	-0.6552	2.12	1.2	2.58	0.0333	0.0333	0.0333
360	saw02b.jpg	Saw *	-1.34	-2.1	-1.44	0.46	0.75	0.66	0.12	0.4375	0.2069	-0.51	-0.99	-1.2	-0.0917	0.0179	0
361	scale01a.jpg	Scale	-0.43	-0.84	-0.73	0.67	1.14	1.17	0.0033	-0.1205	0.1781	0.06	0.56	-0.03	-0.0513	0	-0.0333
362	scarf.jpg	Scarf	-1.14	-	-1.24	0.41	-	0.91	0.06	-	0.1667	-0.3	-	-0.65	-0.0256	-	0
363	scissors01.jpg	Scissors *	-0.03	-0.35	-0.13	-0.44	0.51	-0.04	-0.0333	-0.0174	0.0012	0.21	0.09	-0.01	0	-0.0308	0
364	scotchtape.jpg	Scotch tape	-0.57	-0.65	-0.47	1.39	1.37	1.19	0.1256	0.0735	0.1073	0.19	-0.08	-0.49	0.0487	-0.0385	0.1
365	screw02.jpg	Screw *	-0.5	-1.35	-0.7	0.5	1.09	0.8	-0.2	-0.1531	-0.0966	1.08	0.81	0.44	-0.1026	-0.0154	0
366	screwdriver04b.jpg	Screwdriver *	-0.92	-1.2	-1.22	0.27	0.68	0.57	0.06	0.4107	0.069	-0.3	-1.86	-0.43	0.1487	0.0615	0.2
367	seashell.jpg	Seashell	-1.4	-1.45	-1	0.24	1.05	0.64	0	-0.3871	-0.4655	0.16	1.46	1.75	-0.0256	-0.0462	-0.0333
368	sewingmachine01a.jpg	Sewing machine	-1.04	-1.65	-1.04	0.66	1.63	1.36	-0.0511	-0.1111	0	0.33	0.68	0.07	0.0744	0.1	0.031
369	shirt01.jpg	Shirt	0.23	0.08	-0.17	0.66	1.11	0.66	-0.1633	-0.0927	0.0167	0.56	0.05	-0.16	0	-0.0154	-0.0345
370	shirt02.jpg	Shirt *	-0.31	-0.49	0.39	0.61	1.19	0.81	-0.24	-0.1462	-0.2655	0.98	0.37	1.1	0	0	-0.0333
371	shoelace.jpg	Shoelace	0.17	-0.36	-0.23	0.01	0.48	-0.09	-0.2833	-0.4177	-0.3963	0.75	1.36	1.25	-0.1026	-0.0154	-0.069
372	shorts.jpg	Shorts	0.1	-0.32	0.1	0.91	1.71	1.11	-0.1538	-0.3061	-0.0138	0.04	0.95	-0.28	0.0333	0.0333	0.0333
373	shovel02a.jpg	Shovel	-0.2	-1.11	-0.1	0.07	0.39	0.17	-0.0796	-0.2758	-0.3537	0.33	1.08	1.22	-0.0538	0.1	0.0667
374	slide02.jpg	Slide	-0.49	-1.11	-0.59	0.29	0.95	0.59	0.4014	0.3624	0.4123	-1.76	-1.05	-1	-0.0359	0.0052	-0.0166
375	slipper01b.jpg	Slipper	-1.33	-1.13	-1.73	0.36	0.52	0.56	-0.3317	-0.1023	-0.355	1.78	1.12	1.81	0.2333	0.1871	0.2333
376	snowpeas01.jpg	Snow peas	-0.87	-0.34	-0.77	-0.57	-0.12	0.23	0.2289	-0.0211	0.1027	-0.6	0.57	0.36	0.3404	0.059	0.3212
377	soap03a.jpg	Soap	-0.77	-0.29	-1.17	-0.1	-0.14	-0.1	0.0095	0.0302	-0.0438	0.2	-0.3	0.09	0.3411	0.1975	0.3667
378	soapdispenser01.jpg	Soap dispenser	0.12	-0.23	-0.08	0.37	1.17	1.27	-0.0768	-0.2456	0.0893	-0.36	0.89	-0.69	0.3411	0.2436	0.1334
379	sock01a.jpg	Sock *	0.13	-0.34	0.13	-0.03	0.59	0.17	0.13	0.0154	0.3	-0.8	-0.11	-1.18	0	0	0
380	soil.jpg	Dirt	-1.07	-0.92	-1.07	1.39	1.43	1.19	0.3591	-0.1522	0.132	-1.81	0.8	-0.75	0.0282	-0.059	0.1988
381	spatula03.jpg	Spatula	-0.77	-0.97	-0.47	-0.13	0.17	0.17	0.1731	0.2064	0	-1.05	-0.97	-0.08	-0.1488	0.0564	0.0619
382	spatula04.jpg	Spatula	-0.85	-1.85	-1.75	0.04	0.39	0.14	-0.2685	-0.2555	-0.2052	0.7	0.5	0.23	0.1414	0.3671	0.4827
383	speaker04.jpg	Speaker	0.23	-	0.13	0.17	-	0.77	0.0967	-	0.4852	-0.64	-	-1.97	0	-	-0.069
384	sponge01.jpg	Sponge	-1.94	-0.81	-2.04	1.04	1.14	1.34	-0.0011	0.0352	-0.004	-0.02	-0.2	-0.05	0.3793	0.0101	0.3126
385	spoon01.jpg	Spoon *	0.23	-0.11	-0.07	-0.01	0.78	0.49	-0.0533	-0.1179	-0.0666	0.26	0.66	0.35	0	0	0
386	sportbag.jpg	Bag	0.36	-0.22	0.46	1.24	1.79	1.54	-0.0772	0.0297	0.0495	0.43	0.64	0.78	0.0333	0.0179	0.0333
387	spraybottle01.jpg	Spray bottle	0.03	-0.57	0.13	-0.1	0.26	0.4	-0.3926	-0.4735	-0.354	1.26	1.74	1.53	0.1564	0.0795	0.041
388	spraycan.jpg	Spray can	-0.49	-0.81	-0.29	0.39	0.6	0.59	0.3997	-0.1833	0.3193	-1.31	0.73	-1.58	-0.018	0.0025	-0.0667
389	squeegee01b.jpg	Squeegee	-0.53	-1.45	-0.63	0	0.28	0.3	-0.13	-0.55	-0.0045	0	2.31	-0.33	0.2051	0.2871	0.0919
390	stackingrings01a.jpg	Toy	-0.76	-1.28	-0.56	0.21	0.53	0.61	0.1185	-0.242	0.1294	-1.29	0.49	-1.5	0.2846	0.1975	0.3
391	stapler03a.jpg	Stapler	0.03	-	-0.27	0.44	-	0.64	-0.3538	-	0.0862	1.61	-	0.95	0	-	0
392	stapleremover.jpg	Staple remover	-1.66	-	-1.56	0.7	-	1	-0.4429	-	-0.3247	1.2	-	0.65	0.3491	-	0.2666
393	staples.jpg	Staples	0.17	-0.15	0.07	0.3	0.74	0.7	-0.2114	-0.0283	0.1817	1.06	0.33	0.07	-0.018	-0.0282	-0.1
394	starfish.jpg	Starfish	-0.99	-1.71	-1.19	0.78	1.72	1.48	0.201	-0.0378	-0.0345	-0.59	0.16	0.14	0.0077	0.0179	0.0333
395	statue01.jpg	Statue	-1.13	-1.11	-1.23	0.93	1.32	1.33	0.3822	0.3022	0.4365	-1.95	-1.15	-1.4	0.2974	0.1692	0.4
396	strainer01b.jpg	Strainer	-0.81	-1.32	-0.81	0.21	0.85	0.31	-0.0584	-0.0526	0.0245	-0.12	0.08	-0.31	0.0509	0.2436	0.2699
397	strainer02.jpg	Strainer	-1.13	-0.98	-1.23	0.04	0.43	-0.06	-0.2433	-0.3718	-0.625	0.98	0.86	2.23	0.3436	0.4	0.4571
398	straw.jpg	Straw	0.98	-0.17	0.68	-0.6	-0.02	-0.4	-0.0024	-0.1724	-0.0295	-0.14	0.9	0.02	-0.1772	0.0333	-0.0012
399	strawbasket01.jpg	Basket *	-1.57	-1.78	-1.27	0.7	1.11	0.7	-0.21	-0.3194	-0.0786	0.79	1.51	0.29	0.1308	0.2641	0.2758
400	strawberry.jpg	Strawberry *	-0.42	-0.59	-0.62	0.53	1	0.93	0	0	0	0	0	0	0	0	0
401	studiolight.jpg	Lamp	-0.7	-0.84	-1.1	0.51	0.72	0.81	0.28	0.2825	0.2372	-1.12	-0.95	-0.87	0.1411	-0.0948	0.1667
402	styrofoamcup.jpg	Styrofoam cup	-0.44	-0.6	-0.14	-0.4	-0.08	-0.4	-0.0117	0.0208	-0.0417	-0.02	-0.22	-0.01	0.1744	0.1846	0.1655
403	suitcase.jpg	Suitcase *	-0.1	-0.7	0.1	0.5	1.02	0.9	0.2633	-0.1359	-0.0953	-0.61	0.74	0.53	-0.0256	0	0
404	sunglasses04.jpg	Sunglasses	-0.82	-1.17	-0.92	-0.23	0.51	0.37	-0.4971	-0.1456	-0.2738	1.51	0.61	0.7	0.0667	0.0667	0.0667
405	swimgoggles.jpg	Goggles	-0.13	-1	0.17	-0.21	0.44	0.59	-0.1867	-0.4105	0.137	-0.01	0.77	-0.65	-0.0513	-0.0154	-0.069
406	syringe01.jpg	Syringe	-1.07	-1.69	-0.17	0.29	1.17	0.49	0.29	0.0094	-0.0286	-0.76	0.01	0.19	-0.0526	-0.0154	0
407	tambourine.jpg	Tambourine	-0.2	-0.81	0.2	0.39	0.64	0.69	-0.2333	-0.3177	0.058	0.36	0.8	-0.69	0.6692	0.8846	0.6667
408	tampon.jpg	Tampon	-2.31	-0.94	-2.71	-0.19	-0.41	0.11	-0.44	0.125	-0.2857	0.62	-1.58	-0.13	0.8051	0.3025	0.8988
409	tape02a.jpg	Tape	-0.07	-0.59	0.13	-0.19	-0.07	0.31	-0.04	0.1129	0.25	0.14	0.24	-0.64	0.1737	0.1538	0.1655
410	taperecorder.jpg	Tape recorder	-1.19	-1.61	-0.89	0.17	0.85	1.17	-0.3246	-0.562	-0.3132	1.09	2.2	1.01	0.1077	0.0871	0.0666
411	teabag.jpg	Tea bag	-0.83	-1.12	-0.93	0.29	0.77	0.79	-0.42	-0.4644	0.12	2.14	2.36	0.32	0.1667	0.1513	0.1667
412	teapot.jpg	Teapot	-1.31	-1.15	-1.41	0.6	1.08	0.8	-0.6	-0.4167	-0.681	2.18	1.55	2.61	0.1211	0.1692	0.2
413	teddybear02b.jpg	Teddy bear	0.4	-0.24	0.1	0.14	1.29	0.64	0.19	0.1154	0.6	-0.87	-0.4	-1.77	0	0	0
414	telephone01b.jpg	Telephone *	-0.77	-0.87	-0.77	0.33	1.15	1.13	0.2567	-0.1102	-0.2333	-0.94	0.15	0.92	0	0	0
415	tennisball01b.jpg	Tennis ball	-1.03	-1.28	-0.93	-0.21	0.06	0.19	0.06	0.1231	0.0667	-0.29	-0.67	-0.35	0	0	0
416	thermometer02b.jpg	Thermometer	-1.21	-1.46	-1.11	0.47	0.86	0.87	-0.5854	-0.5842	-0.6154	1.81	1.76	1.99	0.1077	0.1179	0.0988
417	thermos.jpg	Thermos	-0.87	-0.56	-1.97	-0.24	-0.17	0.36	-0.4162	-0.1991	-0.7262	1.56	0.63	2.91	0.2696	0.0748	0.385
418	thimble.jpg	Thimble *	-1.91	-1.46	-2.11	0.44	0.77	0.64	-0.31	-0.2568	-0.5	-0.12	-0.57	1	0.6415	0.5002	0.7524
419	thread02.jpg	Thread *	0.07	-	-0.13	-0.03	-	0.27	0.16	-	0.3714	-0.61	-	-0.7	-0.1282	-	-0.0345
420	thumbtack02a.jpg	Thumbtack	-1.06	-1.14	-1.16	0.61	0.66	0.71	0.1914	0.1428	-0.2381	-0.54	-0.47	0.62	0.0949	0.0538	0
421	tile.jpg	Tile	0.4	-0.45	0.9	-0.51	-0.25	-0.61	0.1	0.6066	0.6786	-0.6	-2.21	-2.8	-0.0912	0.0052	0.0322
422	toast.jpg	Toast	-1.1	-0.93	-1.3	1.04	1.59	1.44	-0.34	-0.219	0.0471	1.55	1.09	0.5	0.1667	0.1359	0.1667
423	toaster.jpg	Toaster *	-1.57	-1.38	-1.87	0.33	0.94	1.03	-0.1367	-0.073	-0.1	0.59	0.11	0.42	-0.0263	-0.0154	0
424	toiletpaper01a.jpg	Toilet paper	0.02	-0.15	0.22	-0.03	0.89	0.27	-0.22	-0.3	0.0846	0.66	1.18	-0.57	0	-0.0154	-0.1034
425	tomato01.jpg	Tomato *	-0.57	-0.76	-0.67	-0.44	-0.25	-0.14	0	0.0462	0	0	-0.27	0	0	0	0
426	tomatojuice.jpg	Tomato juice	-1.28	-1	-1.78	-0.57	-0.42	-0.07	-0.2671	-0.0494	-0.2275	0.36	-0.23	0.71	0.4646	0.3172	0.4482
427	tongs01b.jpg	Tongs	-0.53	-0.67	-0.73	-0.16	-0.04	-0.16	-0.4983	-0.3083	-0.2268	1.56	0.58	0.37	-0.1846	-0.0308	0.1
428	toothbrush03b.jpg	Toothbrush *	0.16	-0.14	-0.14	0.4	0.83	0.6	0	0.0308	0	0	-0.2	0	0	0	0
429	toothpaste.jpg	Toothpaste	0.63	-0.39	0.23	-0.39	0.57	0.11	0.1986	0.1805	0.5086	-1.09	-0.53	-1.64	-0.018	0.0179	-0.0012
430	toothpick02.jpg	Toothpick	-0.47	-1.32	-0.07	-0.2	-0.03	-0.8	0.19	0.5156	0.2609	-1.12	-1.8	-1.33	-0.0128	0.1513	-0.0402
431	tortilla.jpg	Tortilla	-1.57	-1.37	-1.67	-0.07	0.46	0.23	0.2263	0.3411	0.2063	-0.67	-1.36	-0.8	0.1359	0.1975	0.2596
432	towel01.jpg	Towel	0.41	0	-0.09	0.53	0.94	0.63	0.0062	-0.2183	0.0359	-0.19	0.74	-0.23	0.1333	0.0871	0.1333
433	towel04a.jpg	Towel	0.1	0.02	-0.2	0.26	0.77	-0.04	0.1528	0.0213	-0.0344	0.04	0.17	0.86	0.0333	0.0333	0.0333
434	toycar04.jpg	Car	0.47	-0.14	0.27	1.26	1.94	1.56	-0.1433	-0.041	0.1667	1.07	1.15	-0.33	0	0	0
435	toycow.jpg	Toy cow	-0.13	-	0.07	0.47	-	0.47	-0.1796	-	0.0371	0.65	-	-0.05	0.1	-	0.1
436	toydinosaur.jpg	Toy dinosaur	-0.61	-1.69	-0.71	0.93	1.75	1.53	-0.1426	-0.0614	-0.1593	1.08	0.91	1.03	0.0744	0.0846	0.1
437	toytank.jpg	Toy tank	-0.2	-1.27	-0.3	0.89	1.21	1.19	-0.0172	0.2447	0.1035	-0.29	-1.46	-0.93	0.0077	0.0025	0
438	toytractor01b.jpg	Toy truck	-0.98	-1.58	-0.58	1.41	1.97	1.61	0.2115	-0.1099	0.1401	-0.45	0.68	0.01	0.1333	0.1025	0.1333
439	tray.jpg	Tray	-0.6	-0.75	-0.3	-0.33	0.15	-0.03	-0.3133	-0.4523	-0.3333	0.36	0.94	0.66	0.3632	0.2462	0.3586
440	tripod.jpg	Tripod	-0.94	-1.26	-0.14	1.23	1.65	1.73	-0.0108	-0.1012	0	-0.28	0.39	-0.31	0.082	-0.0359	0
441	tshirt.jpg	T-shirt	0.33	-0.07	0.03	-0.3	0.08	0	-0.2338	0.1093	0.1034	0.87	0.05	0.19	0.0333	0.0333	0.0333
442	tube.jpg	Tube	0.52	-0.09	1.22	0.04	-0.11	0.04	-0.2827	0.0158	-0.1958	0.34	-0.42	-0.29	0.0825	0.0667	0.2297
443	tupperware03a.jpg	Tupperware	-0.5	-1.02	-0.5	-0.54	0.08	0.06	-0.2643	-0.0635	0.0357	0.62	0.49	-0.31	0.0397	0.0359	0.0322
444	tuque03a.jpg	Tuque	-0.86	-0.94	-0.76	0.33	1.32	0.83	0.3957	0.0826	-0.0476	-1.05	0.07	0.18	0.0411	0.0513	0.0667
445	tweezers02a.jpg	Tweezers	-0.67	-1.15	-0.67	0.1	0.54	0.3	-0.1714	-0.2745	0.1369	0.95	1.29	0.03	-0.0359	0.0513	-0.0762
446	umbrella04.jpg	Umbrella *	0.11	-0.21	-0.09	0.61	1.11	0.61	-0.0667	0.3179	-0.0667	0.42	-0.63	0.42	0	0	0
447	usbkey.jpg	USB key	0.47	-0.22	0.57	-0.83	0.02	-0.03	0.4107	-0.3639	-0.2312	-1.98	1.48	0.69	-0.018	0.0333	-0.0667
448	vase01.jpg	Vase *	-1.66	-2.21	-2.16	0.01	0.69	0.51	-0.3657	-0.0111	-0.2598	1.61	0.52	1.28	0.0154	0.0052	0.0667
449	vase02.jpg	Vase	-1.17	-1.15	-1.37	0.27	0.91	0.27	-0.18	0.0106	-0.1207	0.12	-0.52	-0.05	0.0872	-0.0102	0.2667
450	vhstape.jpg	VHS tape	-1.23	-1.55	-1.43	0.59	0.95	1.29	0.1574	-0.1618	-0.0259	-0.58	0.41	0.28	0.069	0.069	0.069
451	videocamera01a.jpg	Video camera	-0.87	-1.09	-0.47	0.41	0.71	1.31	0.4467	0.1744	0.3839	-1.6	-0.56	-1.11	-0.0256	0	-0.0333
452	vikingmask01b.jpg	Mask	-1.57	-1.86	-1.77	0.69	1.18	0.89	0.14	0.2618	0.3943	-0.94	-1.23	-1.03	0.0129	0.0129	0.1322
453	violin.jpg	Violin	-0.83	-1.65	-1.13	0.6	1.08	1.3	-0.0033	-0.0177	-0.0333	0.03	0.09	0.21	-0.0513	-0.0154	0
454	visegrippliers.jpg	Vise grip	-0.52	-0.72	-0.72	1.04	1.14	2.24	0.3942	0.0945	-0.1579	-0.58	-0.36	0.84	0.059	-0.0333	0.3667
455	walkman.jpg	Walkman	-2.23	-1.79	-2.53	0.84	0.72	1.54	-0.23	-0.0389	-0.1786	0.64	0.16	0.43	0.3878	0.159	0.4
456	wallet02a.jpg	Wallet	-0.37	-0.54	-0.97	0.53	0.95	1.13	-0.299	-0.4338	-0.1904	1.03	1.76	1.14	0.2744	0.1308	0.2333
457	wallet04.jpg	Wallet	-0.8	-0.27	-0.4	0.24	0.43	0.24	-0.17	-0.2494	-0.1129	0.02	0.21	0.44	0.1154	-0.0487	0.1322
458	walnut01c.jpg	Walnut	-2.7	-	-2.6	0.36	-	0.76	-0.34	-	-0.2685	0.96	-	1.45	0.682	-	0.6333
459	watch02a.jpg	Watch *	0.4	-0.08	0.3	0.53	1.41	0.93	-0.1459	0.0779	-0.1426	0.2	-0.18	0.08	0.0333	0.0333	0.0333
460	waterbottle01b.jpg	Water bottle	0.51	-0.21	0.51	0.1	0.74	0.5	0.0562	-0.0446	0.2195	-0.14	0.3	-0.62	0.0333	0.0333	0.0333
461	waterbottle03.jpg	Water bottle	-1.17	-1.1	-0.57	-0.69	-0.07	-0.09	-0.3529	-0.1898	-0.2715	1.26	0.89	0.6	0.0667	0.0513	0.0389
462	wateringcan.jpg	Watering can *	-0.9	-1.43	-1	0.66	1.01	1.06	-0.06	-0.4006	-0.4	-0.25	1.66	1.73	-0.0897	0.1359	0
463	watermelon.jpg	Water melon *	-0.2	-0.49	-0.5	-0.94	-0.29	-0.44	0.06	0	0.3448	-0.3	0	-1.27	-0.0256	0	0
464	weight01.jpg	Weight	-0.55	-0.89	-0.35	0	0.11	0.3	0.1523	0.2378	0.1923	-0.73	-0.5	-0.58	0.0307	-0.0205	0.0666
465	wheel01.jpg	Wheel *	-1.2	-0.91	-1.5	0	-0.23	0.3	-0.57	-0.4936	-0.2857	1.94	1.11	0.72	0.0718	-0.2	0.1655
466	whisk.jpg	Whisk	-1.23	-1.2	-1.73	0.9	0.91	1	0.04	0.4643	-0.0776	-0.26	-1.7	0.3	0.0512	-0.0205	0.3333
467	winebottle01.jpg	Wine bottle	-1.3	-1.62	-1.6	-0.67	-0.17	-0.07	-0.1628	-0.3597	-0.2495	0.24	0.74	0.24	0.0333	0.0333	0.0333
468	wineglass01.jpg	Wine glass *	-0.61	-0.86	-0.81	-0.39	0.57	0.51	0.1441	-0.1682	0.3448	-0.46	0.31	-0.96	0.0333	0.0333	0.0333
469	winerack.jpg	Wine rack	-2.1	-0.68	-2	0.96	0.32	1.16	-0.4033	-0.1666	-0.0438	0.57	-0.28	-0.79	0.6462	0.0769	0.4552
470	wire.jpg	Wire	-0.31	-1.11	-0.31	0.41	0.22	0.31	0.57	0.5167	0.6667	-2.47	-1.89	-1.92	0.0964	0.199	0.2069
471	wirecutter02.jpg	Pliers	-0.57	-1.55	-0.27	-0.21	0.55	0.29	-0.0017	-0.3525	-0.0717	0.61	1.81	0.94	-0.0744	0.2333	0.1424
472	wirestripper.jpg	Pliers	-1.64	-2.12	-1.04	1	1.02	0.6	0.2267	-0.2185	0.1111	-1.18	0.9	-0.84	0.041	0.3385	0.331
473	wood.jpg	Wood	-0.2	-1.02	-0.3	-0.83	-0.05	-0.13	0.17	-0.0781	-0.0862	-0.29	0.83	1.35	-0.0769	-0.0154	0
474	woodenspoon.jpg	Wooden spoon	-1.19	-1.56	-1.19	-0.66	-0.14	-0.26	-0.2733	-0.4833	-0.1816	0.58	1.34	0.44	0.3974	0.4846	0.5
475	workingglove02c.jpg	Glove	-1	-1.78	-1.6	0.26	0.75	0.76	-0.0329	-0.2054	0.0738	0.46	0.75	0.17	0.0345	0.0191	0.0345
476	wrench01b.jpg	Wrench *	-0.91	-1.31	-0.71	0.63	0.78	0.73	-0.405	0.0639	-0.006	1.19	-0.32	0.09	0.2872	0.159	0.1908
477	xylophone.jpg	Xylophone	-1.37	-1.87	-1.47	0.44	0.56	0.54	-0.3125	-0.1821	-0.5162	0.98	0.4	1.76	0.2872	0.1744	0.3667
478	yarn.jpg	Yarn	-0.55	-1.2	-0.75	0.36	1.32	1.16	0.3678	0.4875	0.3985	-0.98	-1.55	-1.47	-0.0282	0.0538	0.0667
479	ziplocbag.jpg	Plastic bag	-0.47	0.86	-0.57	-0.41	-0.69	-0.41	-0.17	-0.1503	-0.2313	0.84	0.34	0.71	0.0063	-0.4159	-0.0407
480	zucchini01.jpg	Zucchini	-1.9	-1.18	-1.6	-0.26	-0.15	-0.16	-0.19	0.1556	0.16	0.8	0.12	-0.01	0.5614	0.359	0.5
ENG = English-Canadian norms; FRE = French-Canadian norms; BRA = Brazilian norms; DKO = Don't know object; DKN = Don't know name; TOT = Tip-of-the-tongue; vs = versus
* Objects that can also be found in the Snodgrass and Vanderwart (1980) set.
** Empty responses were only accounted in the BR norms. To allow comparisons we collapsed DKO, DKN and TOT responses of the previous published norms.
